# Supplementary material for: Genetic diversity and population structure of the tsetse fly Glossina fuscipes fuscipes (Diptera: Glossinidae) in Northern Uganda: Implications for vector control
Source: PLoS Negl Trop Dis. 2017 Apr 28;11(4):e0005485. doi: 10.1371/journal.pntd.0005485 (PMC5425221; doi:10.1371/journal.pntd.0005485)
Supplement: S1 Table — Sample geographic locations, sample sizes, and genetic diversity statistics for 16 microsatellite loci and for a 490bp mtDNA COI-COII gene fragment in 42 populations of G. f. fuscipes. ** Indicates samples collected prior to 2014, N = number of individuals analyzed, AR = Allelic richness, Ho = Observed heterozygosity, He-Expected heterozygosity, Fis = inbreeding coefficient. (XLSX) [file pntd.0005485.s003.xlsx]

## Sheet: Sheet1
	Population	Closest Village	Drainage Basin	Latitude	Longitude	Collection Date	Microsatellite nDNA					Mitochondrial DNA
	Northwest genetic unit:						N	AR	Ho	He	FIS	N	Nh	Hd	Nd
	DUK	Duku	Albert Nile	3.26712	31.1352	2014 June	25	5.813	0.573	0.653	0.121	13	5	0.6282	0.001518
	AIN	Aina	Albert Nile	3.30444	31.1191	2014 June	19	5.938	0.667	0.678	0.012	10	4	0.5333	0.001542
	GAN	Gangu	Albert Nile	3.25213	31.1231	2014 June	20	5.563	0.588	0.649	0.089	11	2	0.1818	0.000371
	OM	Omugo	Albert Nile	3.2675	31.1431	2008 January	15	5.313	0.69	0.66	-0.061	15	2	0.5333	0.001205
	OSG	Osugo	Albert Nile	3.211	31.7253	2014 July	20	5.375	0.542	0.629	0.128	12	1	0	0
	BLA	Belameling	Albert Nile	3.47905	31.5937	2015 April	10	4.625	0.563	0.604	0.07	9	3	0.4167	0.001884
	LEA	Lea	Albert Nile	3.59235	31.6065	2014 June	8	4.25	0.541	0.564	0.035	6	3	0.7333	0.001905
	ORB	Orubakulemi	Albert Nile	3.6922	31.7799	2014 June	20	5.313	0.533	0.597	0.118	11	3	0.6889	0.001558
	MY	Moyo	Albert Nile	3.68281	31.727	2009 August	15	5.25	0.591	0.617	0.023	17	3	0.5441	0.00123
	OLO	Olobo	Albert Nile	3.40159	32.011	2014 July	24	5.063	0.586	0.606	0.036	10	4	0.7111	0.001769
	OYA	Oringya	Albert Nile	3.48609	32.0105	2014 April	9	4.563	0.646	0.606	-0.076	8	2	0.4286	0.000875
	PAG	Pagirinya	Albert Nile	3.37769	31.994	2015 April	20	5.188	0.556	0.634	0.122	9	3	0.6667	0.001927
	OKS	Okidi	Albert Nile	3.25994	32.2241	2014 July	26	6.125	0.546	0.618	0.099	11	3	0.5636	0.001262
	GOR	Gorodona	Albert Nile	3.266	32.2081	2014 July	25	6.063	0.593	0.604	0.016	12	3	0.5303	0.00133
	NGO	Ngomoromo	Achwa River	3.66871	32.5914	2014 October	25	5.313	0.596	0.637	0.065	10	5	0.8222	0.002993
	PAW	Pawor	Achwa River	3.61186	32.6819	2014 October	13	4.625	0.563	0.612	0.086	0	4	0.6909	0.002226
	LAG	Lagwel	Achwa River	3.44069	32.8529	2014 October	17	4.5	0.461	0.556	0.148	9	2	0.3888	0.000794
	Transition Zone:						N	AR	Ho	He	FIS	N	Nh	Hd	Nd
	BOL	Bola	Achwa River	3.29341	32.7822	2014 October	25	5.5	0.572	0.621	0.072	10	3	0.5111	0.001361
	TUM	Tumangu	Achwa River	3.24212	32.7608	2014 October	20	4.938	0.539	0.573	0.033	10	2	0.4667	0.000952
	KTC	Kitgum	Achwa River	3.28232	32.8049	2014 October	20	5.063	0.585	0.617	0.037	9	3	0.4167	0.000907
	KT	Kitgum	Achwa River	3.1709	32.8049	2012 January	17	4.813	0.549	0.603	0.092	9	4	0.6944	0.001743
	OMI	Omido	Achwa River	3.01127	32.7323	2014 October	15	5.125	0.56	0.592	0.068	9	3	0.5556	0.001247
	PD	Pader	Achwa River	3.05	33.2167	2008 January	13	5.375	0.625	0.641	0.011	10	2	0.2	0.000408
	KIL	Kilak	Achwa River	2.74025	32.9502	2014 October	21	5.563	0.586	0.626	0.048	9	3	0.5556	0.001247
	CHU	Chua	Achwa River	2.60695	32.9379	2014 October	25	5.5	0.587	0.581	-0.016	9	4	0.75	0.002041
	OCA	Ocala	Okole River	2.42718	32.6285	2014 March	20	5.125	0.606	0.609	-0.027	9	5	0.8056	0.002031
	AKA	Akayo-debe	Okole River	2.37218	32.6757	2014 March/July	26	5.438	0.574	0.59	0.016	9	3	0.4167	0.001361
	KO	Kole	Okole River	2.35998	32.7152	2010 July	15	5.063	0.54	0.611	0.123	9	5	0.8056	0.002948
	OLE	Olepo	Okole River	2.3555	32.7159	2014 March	24	5.25	0.555	0.573	0.022	9	4	0.6444	0.00222
	ACA	Acankoma	Okole River	2.26991	32.5209	2014 July	25	5.875	0.553	0.586	0.07	11	4	0.5322	0.002226
	APU	Aputu-Lwaa	Okole River	2.07936	32.6762	2014 March	29	5.125	0.559	0.58	0.018	13	5	0.7308	0.001884
	AP	Apac	Okole River	1.9756	32.5386	2008 September	15	4.563	0.507	0.568	0.087	15	6	0.7619	0.002177
	Northeast genetic unit:						N	AR	Ho	He	FIS	N	Nh	Hd	Nd
	UGT	Kaberamaido	Lake Kyoga	1.9081	33.1602	2011 July	64	5.125	0.535	0.564	0.048	20	3	0.4263	0.000934
	AM	Aminakwach	Lake Kyoga	1.92434	33.1561	2011 July	30	4.688	0.522	0.535	0.045	16	2	0.4	0.000816
	AMI	Aminakwach	Lake Kyoga	1.92508	33.1562	2014 December	25	4.188	0.531	0.537	-0.023	10	2	0.2	0.000408
	OC	Oculoi	Lake Kyoga	1.84676	33.1539	2011 July	20	4.438	0.577	0.542	-0.06	14	2	0.1429	0.000292
	OCU	Oculoi	Lake Kyoga	1.84698	33.1526	2014 December	25	4.688	0.567	0.561	-0.028	11	3	0.4727	0.001039
	KAG	Kangai	Lake Kyoga	1.80254	33.1034	2015 February	20	4.438	0.486	0.537	0.11	9	2	0.5	0.00102
	West genetic unit:						N	AR	Ho	He	FIS	N	Nh	Hd	Nd
	UWA	Uganda WA	Victoria Nile	2.24842	32.2491	2014 July	25	5.688	0.584	0.615	0.031	11	5	0.8364	0.007718
	KR	Karuma	Victoria Nile	2.24266	32.2397	2010 February	60	7.875	0.592	0.675	0.126	9	3	0.6667	0.005896
	KF	Kafu	Victoria Nile	1.54218	32.0406	2010 February	34	4.938	0.514	0.552	0.062	3	1	0	0
	MS	Masindi	Victoria Nile	1.6303	31.691	2010 February	30	4.563	0.567	0.572	0.015	55	3	0.4084	0.00549
