# Supplementary material for: Genetic diversity and population structure of the tsetse fly Glossina fuscipes fuscipes (Diptera: Glossinidae) in Northern Uganda: Implications for vector control
Source: PLoS Negl Trop Dis. 2017 Apr 28;11(4):e0005485. doi: 10.1371/journal.pntd.0005485 (PMC5425221; doi:10.1371/journal.pntd.0005485)
Supplement: S4 Table — (XLSX) [file pntd.0005485.s006.xlsx]

## Sheet: by individual
	General information						nDNA STRUCTURE results				mtDNA results		migration analyses results
	Number	Individual ID	Sex	Population	Closest Village	Drainage Basin	Cluster-1 q-value	Cluster-2 q-value	Cluster-3 q-value	Cluster assignment	mtDNA haplogroup	mtDNA/nDNA match/mismatch	"home" genetic unit	p-value (Rannala and Mountain with Paetkau resampling)	"origin" of migrants GeneClass 2.0 (alpha 0.05)	"origin" of migrants FLOCK 3.1 (LLOD 1)
	1	DUK_14_001	M	DUK	Duku	Albert Nile	0.9176	0.0245	0.0579	Cluster 1	N/A	N/A	Northwest	N/A	N/A	N/A
	2	DUK_14_002	M	DUK	Duku	Albert Nile	0.7659	0.2114	0.0227	uncertain	A	N/A	Northwest	N/A	N/A	N/A
	3	DUK_14_003	F	DUK	Duku	Albert Nile	0.4551	0.0306	0.5143	uncertain	A	N/A	Northwest	0.019	West	N/A
	4	DUK_14_004	F	DUK	Duku	Albert Nile	0.7722	0.0831	0.1447	uncertain	A	N/A	Northwest	N/A	N/A	N/A
	5	DUK_14_005	F	DUK	Duku	Albert Nile	0.8846	0.0376	0.0778	uncertain	A	N/A	Northwest	N/A	N/A	N/A
	6	DUK_14_006	F	DUK	Duku	Albert Nile	0.982	0.009	0.009	Cluster 1	N/A	N/A	Northwest	N/A	N/A	N/A
	7	DUK_14_007	M	DUK	Duku	Albert Nile	0.9673	0.0086	0.0241	Cluster 1	A	match	Northwest	N/A	N/A	N/A
	8	DUK_14_008	F	DUK	Duku	Albert Nile	0.9762	0.0117	0.0121	Cluster 1	N/A	N/A	Northwest	N/A	N/A	N/A
	9	DUK_14_009	M	DUK	Duku	Albert Nile	0.8717	0.0253	0.103	uncertain	A	N/A	Northwest	N/A	N/A	N/A
	10	DUK_14_010	M	DUK	Duku	Albert Nile	0.8956	0.0096	0.0948	Cluster 1	A	match	Northwest	N/A	N/A	N/A
	11	DUK_14_011	M	DUK	Duku	Albert Nile	0.7249	0.2449	0.0302	uncertain	A	N/A	Northwest	N/A	N/A	N/A
	12	DUK_14_012	M	DUK	Duku	Albert Nile	0.9373	0.0507	0.012	Cluster 1	A	match	Northwest	N/A	N/A	N/A
	13	DUK_14_013	F	DUK	Duku	Albert Nile	0.956	0.0265	0.0175	Cluster 1	N/A	N/A	Northwest	N/A	N/A	N/A
	14	DUK_14_014	F	DUK	Duku	Albert Nile	0.9745	0.0199	0.0056	Cluster 1	N/A	N/A	Northwest	N/A	N/A	N/A
	15	DUK_14_015	F	DUK	Duku	Albert Nile	0.9224	0.0277	0.0499	Cluster 1	A	match	Northwest	N/A	N/A	N/A
	16	DUK_14_016	F	DUK	Duku	Albert Nile	0.7183	0.0171	0.2646	uncertain	N/A	N/A	Northwest	N/A	N/A	N/A
	17	DUK_14_047	F	DUK	Duku	Albert Nile	0.974	0.013	0.013	Cluster 1	N/A	N/A	Northwest	N/A	N/A	N/A
	18	DUK_14_048	M	DUK	Duku	Albert Nile	0.9124	0.0129	0.0747	Cluster 1	A	match	Northwest	N/A	N/A	N/A
	19	DUK_14_049	M	DUK	Duku	Albert Nile	0.97	0.0094	0.0206	Cluster 1	N/A	N/A	Northwest	N/A	N/A	N/A
	20	DUK_14_387	F	DUK	Duku	Albert Nile	0.9394	0.0435	0.0171	Cluster 1	N/A	N/A	Northwest	N/A	N/A	N/A
	21	DUK_14_388	F	DUK	Duku	Albert Nile	0.982	0.0126	0.0054	Cluster 1	N/A	N/A	Northwest	N/A	N/A	N/A
	22	DUK_14_389	F	DUK	Duku	Albert Nile	0.9738	0.0091	0.0171	Cluster 1	A	match	Northwest	N/A	N/A	N/A
	23	DUK_14_390	M	DUK	Duku	Albert Nile	0.97	0.0071	0.0229	Cluster 1	A	match	Northwest	N/A	N/A	N/A
	24	DUK_14_391	M	DUK	Duku	Albert Nile	0.9423	0.0416	0.0161	Cluster 1	N/A	N/A	Northwest	N/A	N/A	N/A
	25	DUK_14_411	M	DUK	Duku	Albert Nile	0.9363	0.0324	0.0313	Cluster 1	N/A	N/A	Northwest	N/A	N/A	N/A
	26	AIN_14_177	M	AIN	Aina	Albert Nile	0.974	0.0082	0.0178	Cluster 1	N/A	N/A	Northwest	N/A	N/A	N/A
	27	AIN_14_178	F	AIN	Aina	Albert Nile	0.9683	0.0205	0.0112	Cluster 1	N/A	N/A	Northwest	N/A	N/A	N/A
	28	AIN_14_179	M	AIN	Aina	Albert Nile	0.9806	0.0104	0.009	Cluster 1	A	match	Northwest	N/A	N/A	N/A
	29	AIN_14_180	F	AIN	Aina	Albert Nile	0.9819	0.0062	0.0119	Cluster 1	A	match	Northwest	N/A	N/A	N/A
	30	AIN_14_181	F	AIN	Aina	Albert Nile	0.9283	0.0151	0.0566	Cluster 1	N/A	N/A	Northwest	N/A	N/A	N/A
	31	AIN_14_182	M	AIN	Aina	Albert Nile	0.9351	0.0132	0.0517	Cluster 1	A	match	Northwest	N/A	N/A	N/A
	32	AIN_14_183	F	AIN	Aina	Albert Nile	0.982	0.013	0.005	Cluster 1	A	match	Northwest	N/A	N/A	N/A
	33	AIN_14_184	F	AIN	Aina	Albert Nile	0.9525	0.0189	0.0286	Cluster 1	A	match	Northwest	N/A	N/A	N/A
	34	AIN_14_185	F	AIN	Aina	Albert Nile	0.9746	0.0116	0.0138	Cluster 1	A	match	Northwest	N/A	N/A	N/A
	35	AIN_14_194	M	AIN	Aina	Albert Nile	0.9685	0.0241	0.0074	Cluster 1	N/A	N/A	Northwest	N/A	N/A	N/A
	36	AIN_14_195	M	AIN	Aina	Albert Nile	0.5314	0.3516	0.117	uncertain	B	N/A	Northwest	N/A	N/A	N/A
	37	AIN_14_196	M	AIN	Aina	Albert Nile	0.9062	0.0714	0.0224	Cluster 1	A	match	Northwest	N/A	N/A	N/A
	38	AIN_14_198	M	AIN	Aina	Albert Nile	0.9468	0.011	0.0422	Cluster 1	A	match	Northwest	N/A	N/A	N/A
	39	AIN_14_200	M	AIN	Aina	Albert Nile	0.9497	0.0142	0.0361	Cluster 1	N/A	N/A	Northwest	N/A	N/A	N/A
	40	AIN_14_285	F	AIN	Aina	Albert Nile	0.9386	0.0157	0.0457	Cluster 1	N/A	N/A	Northwest	N/A	N/A	N/A
	41	AIN_14_289	F	AIN	Aina	Albert Nile	0.5484	0.0334	0.4182	uncertain	N/A	N/A	Northwest	N/A	N/A	N/A
	42	AIN_14_321	F	AIN	Aina	Albert Nile	0.9615	0.008	0.0305	Cluster 1	N/A	N/A	Northwest	N/A	N/A	N/A
	43	AIN_14_347	F	AIN	Aina	Albert Nile	0.9605	0.0287	0.0108	Cluster 1	A	match	Northwest	N/A	N/A	N/A
	44	AIN_14_364	M	AIN	Aina	Albert Nile	0.9595	0.0099	0.0306	Cluster 1	N/A	N/A	Northwest	N/A	N/A	N/A
	45	GAN_14_085	F	GAN	Gangu	Albert Nile	0.9401	0.0273	0.0326	Cluster 1	N/A	N/A	Northwest	N/A	N/A	N/A
	46	GAN_14_101	M	GAN	Gangu	Albert Nile	0.7556	0.2235	0.0209	uncertain	A	N/A	Northwest	N/A	N/A	N/A
	47	GAN_14_112	F	GAN	Gangu	Albert Nile	0.9694	0.0215	0.0091	Cluster 1	A	match	Northwest	N/A	N/A	N/A
	48	GAN_14_136	F	GAN	Gangu	Albert Nile	0.8735	0.0566	0.0699	uncertain	A	N/A	Northwest	N/A	N/A	N/A
	49	GAN_14_138	M	GAN	Gangu	Albert Nile	0.9542	0.008	0.0378	Cluster 1	N/A	N/A	Northwest	N/A	N/A	N/A
	50	GAN_14_140	M	GAN	Gangu	Albert Nile	0.9495	0.0444	0.0061	Cluster 1	A	match	Northwest	N/A	N/A	N/A
	51	GAN_14_143	M	GAN	Gangu	Albert Nile	0.2029	0.6521	0.1449	uncertain	A	N/A	Northwest	N/A	N/A	N/A
	52	GAN_14_146	F	GAN	Gangu	Albert Nile	0.9524	0.0357	0.0119	Cluster 1	N/A	N/A	Northwest	N/A	N/A	N/A
	53	GAN_14_148	F	GAN	Gangu	Albert Nile	0.9658	0.0094	0.0248	Cluster 1	A	match	Northwest	N/A	N/A	N/A
	54	GAN_14_149	F	GAN	Gangu	Albert Nile	0.9716	0.0108	0.0176	Cluster 1	A	match	Northwest	N/A	N/A	N/A
	55	GAN_14_250	M	GAN	Gangu	Albert Nile	0.7472	0.0116	0.2412	uncertain	N/A	N/A	Northwest	N/A	N/A	N/A
	56	GAN_14_252	F	GAN	Gangu	Albert Nile	0.9839	0.0109	0.0052	Cluster 1	A	match	Northwest	N/A	N/A	N/A
	57	GAN_14_262	F	GAN	Gangu	Albert Nile	0.9715	0.0235	0.005	Cluster 1	A	match	Northwest	N/A	N/A	N/A
	58	GAN_14_263	M	GAN	Gangu	Albert Nile	0.9103	0.0145	0.0752	Cluster 1	A	match	Northwest	N/A	N/A	N/A
	59	GAN_14_264	F	GAN	Gangu	Albert Nile	0.7644	0.0244	0.2112	uncertain	N/A	N/A	Northwest	N/A	N/A	N/A
	60	GAN_14_272	F	GAN	Gangu	Albert Nile	0.9737	0.0144	0.0119	Cluster 1	N/A	N/A	Northwest	N/A	N/A	N/A
	61	GAN_14_279	F	GAN	Gangu	Albert Nile	0.7637	0.0102	0.2261	uncertain	N/A	N/A	Northwest	N/A	N/A	N/A
	62	GAN_14_281	M	GAN	Gangu	Albert Nile	0.9839	0.008	0.0081	Cluster 1	A	match	Northwest	N/A	N/A	N/A
	63	GAN_14_428	F	GAN	Gangu	Albert Nile	0.9834	0.0098	0.0068	Cluster 1	N/A	N/A	Northwest	N/A	N/A	N/A
	64	GAN_14_438	F	GAN	Gangu	Albert Nile	0.9689	0.0107	0.0204	Cluster 1	N/A	N/A	Northwest	N/A	N/A	N/A
	65	OM01	F	OM	Omugo	Albert Nile	0.86	0.1167	0.0233	uncertain	N/A	N/A	Northwest	N/A	N/A	N/A
	66	OM10	M	OM	Omugo	Albert Nile	0.9123	0.019	0.0687	Cluster 1	N/A	N/A	Northwest	N/A	N/A	N/A
	67	OM11	F	OM	Omugo	Albert Nile	0.9702	0.0228	0.007	Cluster 1	A	match	Northwest	N/A	N/A	N/A
	68	OM14	F	OM	Omugo	Albert Nile	0.8989	0.009	0.0921	uncertain	N/A	N/A	Northwest	N/A	N/A	N/A
	69	OM16	F	OM	Omugo	Albert Nile	0.8577	0.0117	0.1306	uncertain	A	N/A	Northwest	N/A	N/A	N/A
	70	OM02	M	OM	Omugo	Albert Nile	0.9329	0.0611	0.006	Cluster 1	N/A	N/A	Northwest	N/A	N/A	N/A
	71	OM21	M	OM	Omugo	Albert Nile	0.9048	0.0269	0.0683	Cluster 1	N/A	N/A	Northwest	N/A	N/A	N/A
	72	OM22	M	OM	Omugo	Albert Nile	0.8013	0.0082	0.1905	uncertain	N/A	N/A	Northwest	N/A	N/A	N/A
	73	OM03	M	OM	Omugo	Albert Nile	0.9484	0.0385	0.0131	Cluster 1	A	match	Northwest	N/A	N/A	N/A
	74	OM04	F	OM	Omugo	Albert Nile	0.9779	0.008	0.0141	Cluster 1	N/A	N/A	Northwest	N/A	N/A	N/A
	75	OM05	F	OM	Omugo	Albert Nile	0.9723	0.019	0.0087	Cluster 1	A	match	Northwest	N/A	N/A	N/A
	76	OM06	M	OM	Omugo	Albert Nile	0.9601	0.0329	0.007	Cluster 1	N/A	N/A	Northwest	N/A	N/A	N/A
	77	OM07	F	OM	Omugo	Albert Nile	0.9355	0.0074	0.0571	Cluster 1	A	match	Northwest	N/A	N/A	N/A
	78	OM08	F	OM	Omugo	Albert Nile	0.9573	0.0159	0.0268	Cluster 1	N/A	N/A	Northwest	N/A	N/A	N/A
	79	OM09	F	OM	Omugo	Albert Nile	0.1436	0.6578	0.1986	uncertain	N/A	N/A	Northwest	0.008	Transition	N/A
	80	OM13	unknown	OM	Omugo	Albert Nile	N/A	N/A	N/A	N/A	A	N/A	Northwest	N/A	N/A	N/A
	81	OM18	unknown	OM	Omugo	Albert Nile	N/A	N/A	N/A	N/A	A	N/A	Northwest	N/A	N/A	N/A
	82	OM19	unknown	OM	Omugo	Albert Nile	N/A	N/A	N/A	N/A	A	N/A	Northwest	N/A	N/A	N/A
	83	OM20	unknown	OM	Omugo	Albert Nile	N/A	N/A	N/A	N/A	A	N/A	Northwest	N/A	N/A	N/A
	84	OM23	unknown	OM	Omugo	Albert Nile	N/A	N/A	N/A	N/A	A	N/A	Northwest	N/A	N/A	N/A
	85	OM27	unknown	OM	Omugo	Albert Nile	N/A	N/A	N/A	N/A	A	N/A	Northwest	N/A	N/A	N/A
	86	OM30	unknown	OM	Omugo	Albert Nile	N/A	N/A	N/A	N/A	A	N/A	Northwest	N/A	N/A	N/A
	87	OM41	unknown	OM	Omugo	Albert Nile	N/A	N/A	N/A	N/A	A	N/A	Northwest	N/A	N/A	N/A
	88	OM42	unknown	OM	Omugo	Albert Nile	N/A	N/A	N/A	N/A	A	N/A	Northwest	N/A	N/A	N/A
	89	OM47	unknown	OM	Omugo	Albert Nile	N/A	N/A	N/A	N/A	A	N/A	Northwest	N/A	N/A	N/A
	90	OSG_14_085	M	OSG	Osugo	Albert Nile	0.9184	0.0633	0.0183	Cluster 1	A	match	Northwest	N/A	N/A	N/A
	91	OSG_14_087	M	OSG	Osugo	Albert Nile	0.977	0.0096	0.0134	Cluster 1	N/A	N/A	Northwest	N/A	N/A	N/A
	92	OSG_14_089	F	OSG	Osugo	Albert Nile	0.9752	0.0101	0.0147	Cluster 1	N/A	N/A	Northwest	N/A	N/A	N/A
	93	OSG_14_095	F	OSG	Osugo	Albert Nile	0.9736	0.0168	0.0096	Cluster 1	A	match	Northwest	N/A	N/A	N/A
	94	OSG_14_096	M	OSG	Osugo	Albert Nile	0.9117	0.0185	0.0698	Cluster 1	A	match	Northwest	N/A	N/A	N/A
	95	OSG_14_097	F	OSG	Osugo	Albert Nile	0.9286	0.0473	0.0241	Cluster 1	A	match	Northwest	N/A	N/A	N/A
	96	OSG_14_098	M	OSG	Osugo	Albert Nile	0.9434	0.0444	0.0122	Cluster 1	A	match	Northwest	N/A	N/A	N/A
	97	OSG_14_101	F	OSG	Osugo	Albert Nile	0.8346	0.0385	0.1269	uncertain	A	N/A	Northwest	N/A	N/A	N/A
	98	OSG_14_102	M	OSG	Osugo	Albert Nile	0.9468	0.018	0.0352	Cluster 1	A	match	Northwest	N/A	N/A	N/A
	99	OSG_14_103	M	OSG	Osugo	Albert Nile	0.9461	0.0446	0.0093	Cluster 1	A	match	Northwest	N/A	N/A	N/A
	100	OSG_14_104	M	OSG	Osugo	Albert Nile	0.2443	0.3679	0.3878	uncertain	A	N/A	Northwest	N/A	N/A	Transition
	101	OSG_14_106	M	OSG	Osugo	Albert Nile	0.7285	0.0572	0.2144	uncertain	N/A	N/A	Northwest	N/A	N/A	N/A
	102	OSG_14_108	M	OSG	Osugo	Albert Nile	0.9446	0.0369	0.0185	Cluster 1	A	match	Northwest	N/A	N/A	N/A
	103	OSG_14_112	F	OSG	Osugo	Albert Nile	0.9024	0.0894	0.0082	Cluster 1	A	match	Northwest	N/A	N/A	Transition
	104	OSG_14_158	F	OSG	Osugo	Albert Nile	0.9676	0.0196	0.0128	Cluster 1	A	match	Northwest	N/A	N/A	N/A
	105	OSG_14_161	F	OSG	Osugo	Albert Nile	0.9522	0.007	0.0408	Cluster 1	N/A	N/A	Northwest	N/A	N/A	N/A
	106	OSG_14_163	F	OSG	Osugo	Albert Nile	0.8324	0.1508	0.0168	uncertain	N/A	N/A	Northwest	0.026	Transition	N/A
	107	OSG_14_165	F	OSG	Osugo	Albert Nile	0.3816	0.0568	0.5616	uncertain	N/A	N/A	Northwest	N/A	N/A	N/A
	108	OSG_14_167	F	OSG	Osugo	Albert Nile	0.8827	0.0535	0.0638	uncertain	N/A	N/A	Northwest	N/A	N/A	N/A
	109	OSG_14_175	M	OSG	Osugo	Albert Nile	0.6114	0.1484	0.2402	uncertain	N/A	N/A	Northwest	0.017	Transition	Transition
	110	BLA_15_001	M	BLA	Belameling	Albert Nile	0.9515	0.0357	0.0128	Cluster 1	A	match	Northwest	N/A	N/A	N/A
	111	BLA_15_002	F	BLA	Belameling	Albert Nile	0.9388	0.0374	0.0238	Cluster 1	A	match	Northwest	N/A	N/A	N/A
	112	BLA_15_003	F	BLA	Belameling	Albert Nile	0.968	0.0243	0.0077	Cluster 1	A	match	Northwest	N/A	N/A	N/A
	113	BLA_15_004	M	BLA	Belameling	Albert Nile	0.7284	0.2617	0.0099	uncertain	A	N/A	Northwest	N/A	N/A	N/A
	114	BLA_15_005	M	BLA	Belameling	Albert Nile	0.9619	0.0325	0.0056	Cluster 1	A	match	Northwest	N/A	N/A	N/A
	115	BLA_15_006	F	BLA	Belameling	Albert Nile	0.9776	0.0174	0.005	Cluster 1	A	match	Northwest	N/A	N/A	N/A
	116	BLA_15_007	M	BLA	Belameling	Albert Nile	0.9646	0.0203	0.0151	Cluster 1	A	match	Northwest	N/A	N/A	N/A
	117	BLA_15_008	M	BLA	Belameling	Albert Nile	0.9391	0.0546	0.0063	Cluster 1	B	mismatch	Northwest	0.017	Transition	Transition
	118	BLA_15_009	M	BLA	Belameling	Albert Nile	0.9776	0.0118	0.0106	Cluster 1	N/A	N/A	Northwest	N/A	N/A	N/A
	119	BLA_15_010	F	BLA	Belameling	Albert Nile	0.8914	0.0218	0.0868	uncertain	A	N/A	Northwest	N/A	N/A	N/A
	120	LEA_14_071	M	LEA	Lea	Albert Nile	0.9599	0.0284	0.0117	Cluster 1	N/A	N/A	Northwest	N/A	N/A	N/A
	121	LEA_14_072	M	LEA	Lea	Albert Nile	0.9841	0.0099	0.006	Cluster 1	A	match	Northwest	N/A	N/A	N/A
	122	LEA_14_073	M	LEA	Lea	Albert Nile	0.9822	0.0108	0.007	Cluster 1	B	mismatch	Northwest	N/A	N/A	N/A
	123	LEA_14_074	M	LEA	Lea	Albert Nile	0.983	0.013	0.004	Cluster 1	B	mismatch	Northwest	N/A	N/A	N/A
	124	LEA_14_075	M	LEA	Lea	Albert Nile	0.7291	0.0127	0.2582	uncertain	A	N/A	Northwest	N/A	N/A	N/A
	125	LEA_14_076	M	LEA	Lea	Albert Nile	0.9787	0.0152	0.0061	Cluster 1	B	mismatch	Northwest	N/A	N/A	N/A
	126	LEA_14_134	F	LEA	Lea	Albert Nile	0.9563	0.0113	0.0324	Cluster 1	N/A	N/A	Northwest	N/A	N/A	N/A
	127	LEA_14_144	M	LEA	Lea	Albert Nile	0.7073	0.2718	0.0209	uncertain	A	N/A	Northwest	N/A	N/A	N/A
	128	ORB_14_001	F	ORB	Orubakulemi	Albert Nile	0.8246	0.0098	0.1656	uncertain	A	N/A	Northwest	N/A	N/A	N/A
	129	ORB_14_002	F	ORB	Orubakulemi	Albert Nile	0.8758	0.1079	0.0163	uncertain	N/A	N/A	Northwest	N/A	N/A	N/A
	130	ORB_14_003	M	ORB	Orubakulemi	Albert Nile	0.8161	0.0227	0.1612	uncertain	N/A	N/A	Northwest	N/A	N/A	N/A
	131	ORB_14_004	F	ORB	Orubakulemi	Albert Nile	0.9836	0.0121	0.0043	Cluster 1	A	match	Northwest	N/A	N/A	N/A
	132	ORB_14_005	F	ORB	Orubakulemi	Albert Nile	0.9298	0.052	0.0182	Cluster 1	A	match	Northwest	N/A	N/A	N/A
	133	ORB_14_006	F	ORB	Orubakulemi	Albert Nile	0.9706	0.0234	0.006	Cluster 1	A	match	Northwest	N/A	N/A	N/A
	134	ORB_14_007	F	ORB	Orubakulemi	Albert Nile	0.9239	0.0081	0.068	Cluster 1	A	match	Northwest	N/A	N/A	N/A
	135	ORB_14_008	F	ORB	Orubakulemi	Albert Nile	0.9419	0.0541	0.004	Cluster 1	B	mismatch	Northwest	N/A	N/A	N/A
	136	ORB_14_009	M	ORB	Orubakulemi	Albert Nile	0.9542	0.0358	0.01	Cluster 1	B	mismatch	Northwest	N/A	N/A	N/A
	137	ORB_14_010	F	ORB	Orubakulemi	Albert Nile	0.9678	0.0169	0.0153	Cluster 1	N/A	N/A	Northwest	N/A	N/A	N/A
	138	ORB_14_011	F	ORB	Orubakulemi	Albert Nile	0.9762	0.0137	0.0101	Cluster 1	N/A	N/A	Northwest	N/A	N/A	N/A
	139	ORB_14_012	F	ORB	Orubakulemi	Albert Nile	0.9562	0.0192	0.0246	Cluster 1	B	mismatch	Northwest	N/A	N/A	N/A
	140	ORB_14_013	M	ORB	Orubakulemi	Albert Nile	0.9724	0.0166	0.011	Cluster 1	A	match	Northwest	N/A	N/A	N/A
	141	ORB_14_014	F	ORB	Orubakulemi	Albert Nile	0.7805	0.0386	0.1809	uncertain	N/A	N/A	Northwest	N/A	N/A	N/A
	142	ORB_14_015	M	ORB	Orubakulemi	Albert Nile	0.8977	0.0326	0.0697	uncertain	A	N/A	Northwest	N/A	N/A	N/A
	143	ORB_14_019	F	ORB	Orubakulemi	Albert Nile	0.969	0.0261	0.0049	Cluster 1	N/A	N/A	Northwest	N/A	N/A	N/A
	144	ORB_14_021	F	ORB	Orubakulemi	Albert Nile	0.9801	0.0159	0.004	Cluster 1	N/A	N/A	Northwest	N/A	N/A	N/A
	145	ORB_14_022	M	ORB	Orubakulemi	Albert Nile	0.9441	0.006	0.0499	Cluster 1	A	match	Northwest	N/A	N/A	N/A
	146	ORB_14_023	F	ORB	Orubakulemi	Albert Nile	0.9743	0.0114	0.0143	Cluster 1	N/A	N/A	Northwest	N/A	N/A	N/A
	147	ORB_14_024	F	ORB	Orubakulemi	Albert Nile	0.9682	0.0144	0.0174	Cluster 1	N/A	N/A	Northwest	N/A	N/A	N/A
	148	MY1.1_2008	F	MY	Moyo	Albert Nile	0.9491	0.0299	0.021	Cluster 1	N/A	N/A	Northwest	N/A	N/A	N/A
	149	MY10.41_2008	F	MY	Moyo	Albert Nile	0.8786	0.1103	0.0111	uncertain	A	N/A	Northwest	N/A	N/A	N/A
	150	MY11.57_2008	M	MY	Moyo	Albert Nile	0.9638	0.0117	0.0245	Cluster 1	A	match	Northwest	0	Transition	N/A
	151	MY5.14_2008	M	MY	Moyo	Albert Nile	0.9674	0.0083	0.0243	Cluster 1	N/A	N/A	Northwest	N/A	N/A	Transition
	152	MY5.16_2008	M	MY	Moyo	Albert Nile	0.8771	0.0122	0.1107	uncertain	N/A	N/A	Northwest	N/A	N/A	N/A
	153	MY19.38_2008	F	MY	Moyo	Albert Nile	0.9449	0.0142	0.0409	Cluster 1	B	mismatch	Northwest	N/A	N/A	N/A
	154	MY5.20_2008	M	MY	Moyo	Albert Nile	0.9798	0.0088	0.0114	Cluster 1	N/A	N/A	Northwest	N/A	N/A	N/A
	155	MY1.3_2008	M	MY	Moyo	Albert Nile	0.9598	0.0185	0.0217	Cluster 1	N/A	N/A	Northwest	N/A	N/A	N/A
	156	MY5.4_2008	F	MY	Moyo	Albert Nile	0.6662	0.0751	0.2587	uncertain	A	N/A	Northwest	N/A	N/A	N/A
	157	MY5.5_2008	F	MY	Moyo	Albert Nile	0.8122	0.0988	0.089	uncertain	N/A	N/A	Northwest	N/A	N/A	N/A
	158	MY11.57_2008.2	M	MY	Moyo	Albert Nile	0.5532	0.4233	0.0235	uncertain	N/A	N/A	Northwest	0	Transition	N/A
	159	MY5.6_2008	F	MY	Moyo	Albert Nile	0.9522	0.0338	0.014	Cluster 1	A	match	Northwest	N/A	N/A	N/A
	160	MY6.63_2008	M	MY	Moyo	Albert Nile	0.9676	0.006	0.0264	Cluster 1	A	match	Northwest	N/A	N/A	N/A
	161	MY5.7_2008	F	MY	Moyo	Albert Nile	0.7479	0.2461	0.006	uncertain	N/A	N/A	Northwest	0.008	Transition	Transition
	162	MY5.8_2008	F	MY	Moyo	Albert Nile	0.8541	0.1215	0.0244	uncertain	N/A	N/A	Northwest	N/A	N/A	N/A
	163	MY09003	unknown	MY	Moyo	Albert Nile	N/A	N/A	N/A	N/A	A	N/A	Northwest	N/A	N/A	N/A
	164	MY2_72	unknown	MY	Moyo	Albert Nile	N/A	N/A	N/A	N/A	A	N/A	Northwest	N/A	N/A	N/A
	165	MY21_11830	unknown	MY	Moyo	Albert Nile	N/A	N/A	N/A	N/A	B	N/A	Northwest	N/A	N/A	N/A
	166	MY21_12136	unknown	MY	Moyo	Albert Nile	N/A	N/A	N/A	N/A	A	N/A	Northwest	N/A	N/A	N/A
	167	MY21_44	unknown	MY	Moyo	Albert Nile	N/A	N/A	N/A	N/A	A	N/A	Northwest	N/A	N/A	N/A
	168	MY22_49	unknown	MY	Moyo	Albert Nile	N/A	N/A	N/A	N/A	A	N/A	Northwest	N/A	N/A	N/A
	169	MY5_10	unknown	MY	Moyo	Albert Nile	N/A	N/A	N/A	N/A	A	N/A	Northwest	N/A	N/A	N/A
	170	MY5_12	unknown	MY	Moyo	Albert Nile	N/A	N/A	N/A	N/A	A	N/A	Northwest	N/A	N/A	N/A
	171	MY5_15	unknown	MY	Moyo	Albert Nile	N/A	N/A	N/A	N/A	A	N/A	Northwest	N/A	N/A	N/A
	172	MY5_19	unknown	MY	Moyo	Albert Nile	N/A	N/A	N/A	N/A	A	N/A	Northwest	N/A	N/A	N/A
	173	MY6_66	unknown	MY	Moyo	Albert Nile	N/A	N/A	N/A	N/A	A	N/A	Northwest	N/A	N/A	N/A
	174	OLO_14_003	F	OLO	Olobo	Albert Nile	0.9044	0.0893	0.0063	Cluster 1	A	match	Northwest	N/A	N/A	N/A
	175	OLO_14_005	M	OLO	Olobo	Albert Nile	0.9592	0.0327	0.0081	Cluster 1	A	match	Northwest	N/A	N/A	N/A
	176	OLO_14_006	M	OLO	Olobo	Albert Nile	0.8706	0.0224	0.107	uncertain	N/A	N/A	Northwest	N/A	N/A	N/A
	177	OLO_14_007	M	OLO	Olobo	Albert Nile	0.9603	0.0209	0.0188	Cluster 1	A	match	Northwest	N/A	N/A	N/A
	178	OLO_14_008	F	OLO	Olobo	Albert Nile	0.9712	0.0212	0.0076	Cluster 1	A	match	Northwest	N/A	N/A	N/A
	179	OLO_14_016	F	OLO	Olobo	Albert Nile	0.9682	0.0215	0.0103	Cluster 1	B	mismatch	Northwest	N/A	N/A	N/A
	180	OLO_14_023	F	OLO	Olobo	Albert Nile	0.9703	0.0217	0.008	Cluster 1	N/A	N/A	Northwest	N/A	N/A	N/A
	181	OLO_14_025	F	OLO	Olobo	Albert Nile	0.9425	0.0476	0.0099	Cluster 1	N/A	N/A	Northwest	N/A	N/A	N/A
	182	OLO_14_030	F	OLO	Olobo	Albert Nile	0.9568	0.0358	0.0074	Cluster 1	N/A	N/A	Northwest	N/A	N/A	N/A
	183	OLO_14_031	M	OLO	Olobo	Albert Nile	0.6337	0.0773	0.289	uncertain	N/A	N/A	Northwest	N/A	N/A	N/A
	184	OLO_14_033	F	OLO	Olobo	Albert Nile	0.4442	0.1156	0.4402	uncertain	B	N/A	Northwest	N/A	N/A	N/A
	185	OLO_14_038	M	OLO	Olobo	Albert Nile	0.9767	0.0158	0.0075	Cluster 1	A	match	Northwest	N/A	N/A	N/A
	186	OLO_14_040	F	OLO	Olobo	Albert Nile	0.0978	0.8941	0.008	uncertain	N/A	N/A	Northwest	0.009	Northeast	N/A
	187	OLO_14_043	F	OLO	Olobo	Albert Nile	0.979	0.0144	0.0066	Cluster 1	N/A	N/A	Northwest	N/A	N/A	N/A
	188	OLO_14_044	F	OLO	Olobo	Albert Nile	0.988	0.007	0.005	Cluster 1	N/A	N/A	Northwest	N/A	N/A	N/A
	189	OLO_14_051	F	OLO	Olobo	Albert Nile	0.9262	0.019	0.0548	Cluster 1	N/A	N/A	Northwest	N/A	N/A	N/A
	190	OLO_14_053	F	OLO	Olobo	Albert Nile	0.9561	0.0202	0.0237	Cluster 1	N/A	N/A	Northwest	N/A	N/A	N/A
	191	OLO_14_058	M	OLO	Olobo	Albert Nile	0.9196	0.0094	0.071	Cluster 1	N/A	N/A	Northwest	N/A	N/A	N/A
	192	OLO_14_059	M	OLO	Olobo	Albert Nile	0.983	0.01	0.007	Cluster 1	A	match	Northwest	N/A	N/A	N/A
	193	OLO_14_064	F	OLO	Olobo	Albert Nile	0.9526	0.0228	0.0246	Cluster 1	N/A	N/A	Northwest	N/A	N/A	N/A
	194	OLO_14_065	M	OLO	Olobo	Albert Nile	0.9707	0.011	0.0183	Cluster 1	N/A	N/A	Northwest	N/A	N/A	N/A
	195	OLO_14_074	M	OLO	Olobo	Albert Nile	0.9618	0.0302	0.008	Cluster 1	N/A	N/A	Northwest	N/A	N/A	N/A
	196	OLO_14_075	F	OLO	Olobo	Albert Nile	0.9551	0.0321	0.0128	Cluster 1	A	match	Northwest	N/A	N/A	N/A
	197	OLO_14_081	M	OLO	Olobo	Albert Nile	0.9762	0.0085	0.0153	Cluster 1	B	mismatch	Northwest	N/A	N/A	N/A
	198	OYA_15_014	M	OYA	Oringya	Albert Nile	0.682	0.0626	0.2554	uncertain	A	N/A	Northwest	N/A	N/A	N/A
	199	OYA_15_016	M	OYA	Oringya	Albert Nile	0.9698	0.0182	0.012	Cluster 1	A	match	Northwest	N/A	N/A	N/A
	200	OYA_15_017	M	OYA	Oringya	Albert Nile	0.9479	0.045	0.0071	Cluster 1	A	match	Northwest	N/A	N/A	N/A
	201	OYA_15_018	M	OYA	Oringya	Albert Nile	0.9603	0.0265	0.0132	Cluster 1	A	match	Northwest	N/A	N/A	N/A
	202	OYA_15_023	F	OYA	Oringya	Albert Nile	0.9724	0.008	0.0196	Cluster 1	B	mismatch	Northwest	N/A	N/A	N/A
	203	OYA_15_027	M	OYA	Oringya	Albert Nile	0.9797	0.0134	0.0069	Cluster 1	A	match	Northwest	N/A	N/A	N/A
	204	OYA_15_028	F	OYA	Oringya	Albert Nile	0.9782	0.0148	0.007	Cluster 1	B	mismatch	Northwest	N/A	N/A	N/A
	205	OYA_15_219	M	OYA	Oringya	Albert Nile	0.9745	0.0148	0.0107	Cluster 1	N/A	N/A	Northwest	N/A	N/A	N/A
	206	OYA_15_260	M	OYA	Oringya	Albert Nile	0.9593	0.0133	0.0274	Cluster 1	A	match	Northwest	N/A	N/A	N/A
	207	PAG_15_001	M	PAG	Pagirinya	Albert Nile	0.9801	0.0087	0.0112	Cluster 1	N/A	N/A	Northwest	N/A	N/A	N/A
	208	PAG_15_002	F	PAG	Pagirinya	Albert Nile	0.9546	0.007	0.0384	Cluster 1	B	mismatch	Northwest	N/A	N/A	N/A
	209	PAG_15_004	M	PAG	Pagirinya	Albert Nile	0.9792	0.0121	0.0087	Cluster 1	B	mismatch	Northwest	N/A	N/A	N/A
	210	PAG_15_007	F	PAG	Pagirinya	Albert Nile	0.9018	0.0163	0.0819	Cluster 1	A	match	Northwest	N/A	N/A	N/A
	211	PAG_15_022	F	PAG/MAG	Pagirinya	Albert Nile	0.9718	0.0129	0.0153	Cluster 1	A	match	Northwest	N/A	N/A	N/A
	212	PAG_15_030	M	PAG	Pagirinya	Albert Nile	0.9645	0.0265	0.009	Cluster 1	B	mismatch	Northwest	N/A	N/A	N/A
	213	PAG_15_032	M	PAG	Pagirinya	Albert Nile	0.9621	0.0179	0.02	Cluster 1	A	match	Northwest	N/A	N/A	N/A
	214	PAG_15_038	M	PAG	Pagirinya	Albert Nile	0.9496	0.0285	0.0219	Cluster 1	A	match	Northwest	N/A	N/A	N/A
	215	PAG_15_169	F	PAG	Pagirinya	Albert Nile	0.9169	0.0586	0.0245	Cluster 1	B	mismatch	Northwest	N/A	N/A	N/A
	216	PAG_15_170	F	PAG	Pagirinya	Albert Nile	0.8942	0.0143	0.0915	uncertain	A	N/A	Northwest	N/A	N/A	N/A
	217	PAG_15_171	M	PAG	Pagirinya	Albert Nile	0.9083	0.0826	0.0091	Cluster 1	N/A	N/A	Northwest	N/A	N/A	N/A
	218	PAG_15_172	F	PAG	Pagirinya	Albert Nile	0.5661	0.1964	0.2374	uncertain	N/A	N/A	Northwest	N/A	N/A	N/A
	219	PAG_15_174	M	PAG	Pagirinya	Albert Nile	0.9499	0.0285	0.0216	Cluster 1	N/A	N/A	Northwest	N/A	N/A	N/A
	220	PAG_15_175	F	PAG	Pagirinya	Albert Nile	0.9086	0.0421	0.0493	Cluster 1	N/A	N/A	Northwest	N/A	N/A	N/A
	221	PAG_15_200	F	PAG	Pagirinya	Albert Nile	0.9545	0.0384	0.0071	Cluster 1	N/A	N/A	Northwest	N/A	N/A	N/A
	222	PAG_15_261	M	PAG	Pagirinya	Albert Nile	0.8986	0.0454	0.056	uncertain	N/A	N/A	Northwest	N/A	N/A	N/A
	223	PAG_15_262	F	PAG	Pagirinya	Albert Nile	0.9696	0.0226	0.0078	Cluster 1	N/A	N/A	Northwest	N/A	N/A	N/A
	224	PAG_15_263	F	PAG	Pagirinya	Albert Nile	0.8419	0.1476	0.0105	uncertain	N/A	N/A	Northwest	0.01	Transition	Transition
	225	PAG_15_279	F	PAG	Pagirinya	Albert Nile	0.9748	0.0088	0.0164	Cluster 1	N/A	N/A	Northwest	N/A	N/A	N/A
	226	PAG_15_280	F	PAG	Pagirinya	Albert Nile	0.9805	0.012	0.0075	Cluster 1	N/A	N/A	Northwest	N/A	N/A	N/A
	227	OKS_14_092	F	OKS	Okidi	Albert Nile	0.984	0.009	0.007	Cluster 1	A	match	Northwest	N/A	N/A	N/A
	228	OKS_14_093	M	OKS	Okidi	Albert Nile	0.2037	0.7806	0.0157	uncertain	N/A	N/A	Northwest	0.018	Transition	Transition
	229	OKS_14_094	M	OKS	Okidi	Albert Nile	0.9785	0.0143	0.0072	Cluster 1	N/A	N/A	Northwest	N/A	N/A	N/A
	230	OKS_14_095	F	OKS	Okidi	Albert Nile	0.9828	0.009	0.0082	Cluster 1	N/A	N/A	Northwest	N/A	N/A	N/A
	231	OKS_14_096	M	OKS	Okidi	Albert Nile	0.948	0.0362	0.0158	Cluster 1	A	match	Northwest	N/A	N/A	N/A
	232	OKS_14_098	F	OKS	Okidi	Albert Nile	0.9564	0.0217	0.0219	Cluster 1	B	mismatch	Northwest	N/A	N/A	N/A
	233	OKS_14_100	F	OKS	Okidi	Albert Nile	0.9664	0.0226	0.011	Cluster 1	N/A	N/A	Northwest	N/A	N/A	N/A
	234	OKS_14_101	M	OKS	Okidi	Albert Nile	0.3696	0.6244	0.006	uncertain	N/A	N/A	Northwest	0.001	Transition	Transition
	235	OKS_14_102	M	OKS	Okidi	Albert Nile	0.9708	0.0231	0.0061	Cluster 1	A	match	Northwest	N/A	N/A	N/A
	236	OKS_14_176	M	OKS	Okidi	Albert Nile	0.9378	0.0075	0.0547	Cluster 1	N/A	N/A	Northwest	N/A	N/A	N/A
	237	OKS_14_177	M	OKS	Okidi	Albert Nile	0.9728	0.0232	0.004	Cluster 1	B	mismatch	Northwest	N/A	N/A	N/A
	238	OKS_14_178	F	OKS	Okidi	Albert Nile	0.5906	0.4014	0.008	uncertain	A	N/A	Northwest	0.017	Transition	Transition
	239	OKS_14_180	F	OKS	Okidi	Albert Nile	0.7976	0.1894	0.013	uncertain	A	N/A	Northwest	N/A	N/A	N/A
	240	OKS_14_196	M	OKS	Okidi	Albert Nile	0.9666	0.0251	0.0083	Cluster 1	N/A	N/A	Northwest	N/A	N/A	Transition
	241	OKS_14_197	F	OKS	Okidi	Albert Nile	0.4132	0.5788	0.008	uncertain	A	N/A	Northwest	0.048	Northeast	N/A
	242	OKS_14_199	F	OKS	Okidi	Albert Nile	0.9272	0.0443	0.0285	Cluster 1	N/A	N/A	Northwest	N/A	N/A	Transition
	243	OKS_14_201	F	OKS	Okidi	Albert Nile	0.9415	0.007	0.0515	Cluster 1	N/A	N/A	Northwest	N/A	N/A	N/A
	244	OKS_14_202	F	OKS	Okidi	Albert Nile	0.9833	0.0107	0.006	Cluster 1	N/A	N/A	Northwest	N/A	N/A	N/A
	245	OKS_14_203	F	OKS	Okidi	Albert Nile	0.955	0.0356	0.0094	Cluster 1	N/A	N/A	Northwest	N/A	N/A	N/A
	246	OKS_14_204	M	OKS	Okidi	Albert Nile	0.9514	0.0109	0.0377	Cluster 1	N/A	N/A	Northwest	N/A	N/A	N/A
	247	OKS_14_209	F	OKS	Okidi	Albert Nile	0.7876	0.0561	0.1563	uncertain	A	N/A	Northwest	N/A	N/A	N/A
	248	OKS_14_217	F	OKS	Okidi	Albert Nile	0.4447	0.5205	0.0348	uncertain	N/A	N/A	Northwest	0	Transition	Transition
	249	OKS_14_220	M	OKS	Okidi	Albert Nile	0.9502	0.0307	0.0191	Cluster 1	B	mismatch	Northwest	N/A	N/A	N/A
	250	OKS_14_228	F	OKS	Okidi	Albert Nile	0.9633	0.0217	0.015	Cluster 1	N/A	N/A	Northwest	N/A	N/A	N/A
	251	OKS_14_230	M	OKS	Okidi	Albert Nile	0.9092	0.0838	0.007	Cluster 1	A	match	Northwest	N/A	N/A	N/A
	252	OKS_14_231	M	OKS	Okidi	Albert Nile	0.7759	0.2181	0.006	uncertain	N/A	N/A	Northwest	N/A	N/A	N/A
	253	GOR_14_001	F	GOR	Gorodona	Albert Nile	0.9417	0.0513	0.007	Cluster 1	N/A	N/A	Northwest	N/A	N/A	N/A
	254	GOR_14_002	F	GOR	Gorodona	Albert Nile	0.9746	0.0183	0.0071	Cluster 1	N/A	N/A	Northwest	N/A	N/A	N/A
	255	GOR_14_003	M	GOR	Gorodona	Albert Nile	0.9539	0.0401	0.006	Cluster 1	N/A	N/A	Northwest	N/A	N/A	N/A
	256	GOR_14_011	F	GOR	Gorodona	Albert Nile	0.9236	0.0355	0.0409	Cluster 1	N/A	N/A	Northwest	N/A	N/A	N/A
	257	GOR_14_012	F	GOR	Gorodona	Albert Nile	0.9366	0.0564	0.007	Cluster 1	N/A	N/A	Northwest	0.039	Transition	Transition
	258	GOR_14_014	F	GOR	Gorodona	Albert Nile	0.8952	0.0411	0.0637	uncertain	N/A	N/A	Northwest	N/A	N/A	N/A
	259	GOR_14_015	F	GOR	Gorodona	Albert Nile	0.9176	0.0764	0.006	Cluster 1	A	match	Northwest	N/A	N/A	N/A
	260	GOR_14_017	F	GOR	Gorodona	Albert Nile	0.9571	0.0388	0.0041	Cluster 1	A	match	Northwest	N/A	N/A	N/A
	261	GOR_14_021	F	GOR	Gorodona	Albert Nile	0.9377	0.0487	0.0136	Cluster 1	A	match	Northwest	N/A	N/A	N/A
	262	GOR_14_022	F	GOR	Gorodona	Albert Nile	0.9501	0.0303	0.0196	Cluster 1	A	match	Northwest	N/A	N/A	N/A
	263	GOR_14_023	F	GOR	Gorodona	Albert Nile	0.9377	0.0381	0.0242	Cluster 1	N/A	N/A	Northwest	N/A	N/A	N/A
	264	GOR_14_024	F	GOR	Gorodona	Albert Nile	0.9742	0.0198	0.006	Cluster 1	N/A	N/A	Northwest	N/A	N/A	N/A
	265	GOR_14_025	M	GOR	Gorodona	Albert Nile	0.9351	0.0541	0.0108	Cluster 1	B	mismatch	Northwest	N/A	N/A	N/A
	266	GOR_14_035	M	GOR	Gorodona	Albert Nile	0.9286	0.0208	0.0506	Cluster 1	A	match	Northwest	N/A	N/A	N/A
	267	GOR_14_036	M	GOR	Gorodona	Albert Nile	0.9484	0.0397	0.0119	Cluster 1	N/A	N/A	Northwest	0.025	Transition	N/A
	268	GOR_14_039	M	GOR	Gorodona	Albert Nile	0.2615	0.6712	0.0673	uncertain	B	N/A	Northwest	0	Transition	Transition
	269	GOR_14_057	M	GOR	Gorodona	Albert Nile	0.5564	0.4226	0.021	uncertain	A	N/A	Northwest	N/A	N/A	N/A
	270	GOR_14_058	M	GOR	Gorodona	Albert Nile	0.8566	0.1013	0.0421	uncertain	B	N/A	Northwest	N/A	N/A	N/A
	271	GOR_14_121	M	GOR	Gorodona	Albert Nile	0.8456	0.1356	0.0188	uncertain	A	N/A	Northwest	0.012	Transition	Transition
	272	GOR_14_135	M	GOR	Gorodona	Albert Nile	0.9455	0.039	0.0155	Cluster 1	B	mismatch	Northwest	N/A	N/A	N/A
	273	GOR_14_166	M	GOR	Gorodona	Albert Nile	0.9583	0.0158	0.0259	Cluster 1	A	match	Northwest	N/A	N/A	N/A
	274	GOR_14_225	F	GOR	Gorodona	Albert Nile	0.8767	0.1143	0.009	uncertain	N/A	N/A	Northwest	0.034	Transition	N/A
	275	GOR_14_226	M	GOR	Gorodona	Albert Nile	0.9022	0.0434	0.0544	Cluster 1	N/A	N/A	Northwest	N/A	N/A	N/A
	276	GOR_14_234	F	GOR	Gorodona	Albert Nile	0.9718	0.0132	0.015	Cluster 1	N/A	N/A	Northwest	N/A	N/A	N/A
	277	GOR_14_235	F	GOR	Gorodona	Albert Nile	0.966	0.0234	0.0106	Cluster 1	N/A	N/A	Northwest	N/A	N/A	N/A
	278	NGO_14_008	F	NGO	Ngomoromo	Achwa River	0.9723	0.0217	0.006	Cluster 1	N/A	N/A	Northwest	N/A	N/A	N/A
	279	NGO_14_009	F	NGO	Ngomoromo	Achwa River	0.9751	0.0187	0.0062	Cluster 1	B	mismatch	Northwest	N/A	N/A	N/A
	280	NGO_14_013	F	NGO	Ngomoromo	Achwa River	0.9721	0.0168	0.0111	Cluster 1	A	match	Northwest	N/A	N/A	N/A
	281	NGO_14_014	F	NGO	Ngomoromo	Achwa River	0.9761	0.0181	0.0058	Cluster 1	N/A	N/A	Northwest	N/A	N/A	N/A
	282	NGO_14_015	F	NGO	Ngomoromo	Achwa River	0.9752	0.0136	0.0112	Cluster 1	N/A	N/A	Northwest	N/A	N/A	N/A
	283	NGO_14_016	F	NGO	Ngomoromo	Achwa River	0.9822	0.0118	0.006	Cluster 1	N/A	N/A	Northwest	N/A	N/A	N/A
	284	NGO_14_023	M	NGO	Ngomoromo	Achwa River	0.9739	0.0225	0.0036	Cluster 1	B	mismatch	Northwest	N/A	N/A	N/A
	285	NGO_14_025	M	NGO	Ngomoromo	Achwa River	0.9724	0.0186	0.009	Cluster 1	B	mismatch	Northwest	N/A	N/A	N/A
	286	NGO_14_028	M	NGO	Ngomoromo	Achwa River	0.9755	0.0101	0.0144	Cluster 1	B	mismatch	Northwest	N/A	N/A	N/A
	287	NGO_14_030	M	NGO	Ngomoromo	Achwa River	0.9704	0.0201	0.0095	Cluster 1	N/A	N/A	Northwest	N/A	N/A	N/A
	288	NGO_14_034	F	NGO	Ngomoromo	Achwa River	0.9684	0.012	0.0196	Cluster 1	B	mismatch	Northwest	N/A	N/A	N/A
	289	NGO_14_050	M	NGO	Ngomoromo	Achwa River	0.9679	0.0281	0.004	Cluster 1	N/A	N/A	Northwest	N/A	N/A	N/A
	290	NGO_14_057	F	NGO	Ngomoromo	Achwa River	0.9401	0.0071	0.0528	Cluster 1	B	mismatch	Northwest	N/A	N/A	N/A
	291	NGO_14_058	M	NGO	Ngomoromo	Achwa River	0.9767	0.0173	0.006	Cluster 1	A	match	Northwest	N/A	N/A	N/A
	292	NGO_14_060	M	NGO	Ngomoromo	Achwa River	0.975	0.015	0.01	Cluster 1	B	mismatch	Northwest	N/A	N/A	N/A
	293	NGO_14_061	F	NGO	Ngomoromo	Achwa River	0.9749	0.0166	0.0085	Cluster 1	N/A	N/A	Northwest	N/A	N/A	N/A
	294	NGO_14_062	F	NGO	Ngomoromo	Achwa River	0.9542	0.0337	0.0121	Cluster 1	N/A	N/A	Northwest	N/A	N/A	N/A
	295	NGO_14_063	M	NGO	Ngomoromo	Achwa River	0.9787	0.0123	0.009	Cluster 1	N/A	N/A	Northwest	N/A	N/A	N/A
	296	NGO_14_065	M	NGO	Ngomoromo	Achwa River	0.9294	0.0058	0.0648	Cluster 1	B	mismatch	Northwest	N/A	N/A	N/A
	297	NGO_14_069	M	NGO	Ngomoromo	Achwa River	0.8663	0.1181	0.0156	uncertain	N/A	N/A	Northwest	N/A	N/A	N/A
	298	NGO_14_070	M	NGO	Ngomoromo	Achwa River	0.93	0.0181	0.0519	Cluster 1	N/A	N/A	Northwest	N/A	N/A	N/A
	299	NGO_14_072	M	NGO	Ngomoromo	Achwa River	0.9664	0.0181	0.0155	Cluster 1	N/A	N/A	Northwest	N/A	N/A	N/A
	300	NGO_14_073	M	NGO	Ngomoromo	Achwa River	0.96	0.0155	0.0245	Cluster 1	N/A	N/A	Northwest	N/A	N/A	N/A
	301	NGO_14_075	F	NGO	Ngomoromo	Achwa River	0.9065	0.0085	0.085	Cluster 1	N/A	N/A	Northwest	N/A	N/A	N/A
	302	NGO_14_076	F	NGO	Ngomoromo	Achwa River	0.972	0.0156	0.0124	Cluster 1	N/A	N/A	Northwest	N/A	N/A	N/A
	303	PAW_14_010	F	PAW	Pawor	Achwa River	0.9291	0.0476	0.0233	Cluster 1	N/A	N/A	Northwest	N/A	N/A	N/A
	304	PAW_14_033	M	PAW	Pawor	Achwa River	0.9381	0.0208	0.0411	Cluster 1	N/A	N/A	Northwest	N/A	N/A	N/A
	305	PAW_14_054	F	PAW	Pawor	Achwa River	0.9687	0.0253	0.006	Cluster 1	N/A	N/A	Northwest	N/A	N/A	N/A
	306	PAW_14_055	M	PAW	Pawor	Achwa River	0.9572	0.0102	0.0326	Cluster 1	N/A	N/A	Northwest	N/A	N/A	N/A
	307	PAW_14_056	M	PAW	Pawor	Achwa River	0.8867	0.0129	0.1004	uncertain	N/A	N/A	Northwest	0.014	Transition	N/A
	308	PAW_14_078.1	F	PAW	Pawor	Achwa River	0.9798	0.0131	0.0071	Cluster 1	N/A	N/A	Northwest	N/A	N/A	N/A
	309	PAW_14_078	F	PAW	Pawor	Achwa River	0.8895	0.042	0.0685	uncertain	N/A	N/A	Northwest	N/A	N/A	Transition
	310	PAW_14_082	F	PAW	Pawor	Achwa River	0.9402	0.0213	0.0385	Cluster 1	N/A	N/A	Northwest	N/A	N/A	N/A
	311	PAW_14_089	F	PAW	Pawor	Achwa River	0.9822	0.009	0.0088	Cluster 1	N/A	N/A	Northwest	N/A	N/A	N/A
	312	PAW_14_090	F	PAW	Pawor	Achwa River	0.9795	0.0091	0.0114	Cluster 1	N/A	N/A	Northwest	N/A	N/A	N/A
	313	PAW_14_091	F	PAW	Pawor	Achwa River	0.9836	0.0075	0.0089	Cluster 1	N/A	N/A	Northwest	N/A	N/A	N/A
	314	PAW_14_092	F	PAW	Pawor	Achwa River	0.9666	0.0244	0.009	Cluster 1	N/A	N/A	Northwest	N/A	N/A	N/A
	315	PAW_14_093	F	PAW	Pawor	Achwa River	0.9299	0.029	0.0411	Cluster 1	N/A	N/A	Northwest	N/A	N/A	N/A
	316	LAG_14_001	F	LAG	Lagwel	Achwa River	0.8612	0.0105	0.1283	uncertain	N/A	N/A	Northwest	N/A	N/A	N/A
	317	LAG_14_002	F	LAG	Lagwel	Achwa River	0.9779	0.0159	0.0062	Cluster 1	B	mismatch	Northwest	N/A	N/A	N/A
	318	LAG_14_003	F	LAG	Lagwel	Achwa River	0.9479	0.0451	0.007	Cluster 1	B	mismatch	Northwest	N/A	N/A	N/A
	319	LAG_14_004	M	LAG	Lagwel	Achwa River	0.9719	0.0208	0.0073	Cluster 1	B	mismatch	Northwest	N/A	N/A	Transition
	320	LAG_14_005	F	LAG	Lagwel	Achwa River	0.9828	0.0122	0.005	Cluster 1	B	mismatch	Northwest	N/A	N/A	Transition
	321	LAG_14_006	F	LAG	Lagwel	Achwa River	0.959	0.0291	0.0119	Cluster 1	B	mismatch	Northwest	0.019	Transition	Transition
	322	LAG_14_007	F	LAG	Lagwel	Achwa River	0.9559	0.0092	0.0349	Cluster 1	N/A	N/A	Northwest	N/A	N/A	N/A
	323	LAG_14_035	F	LAG	Lagwel	Achwa River	0.9407	0.0493	0.01	Cluster 1	B	mismatch	Northwest	N/A	N/A	N/A
	324	LAG_14_079	F	LAG	Lagwel	Achwa River	0.9737	0.0114	0.0149	Cluster 1	N/A	N/A	Northwest	N/A	N/A	N/A
	325	LAG_14_080	F	LAG	Lagwel	Achwa River	0.8461	0.0486	0.1053	uncertain	N/A	N/A	Northwest	N/A	N/A	N/A
	326	LAG_14_081	F	LAG	Lagwel	Achwa River	0.9531	0.0408	0.0061	Cluster 1	N/A	N/A	Northwest	0.032	Transition	Transition
	327	LAG_14_083	M	LAG	Lagwel	Achwa River	0.9463	0.0089	0.0448	Cluster 1	B	mismatch	Northwest	N/A	N/A	N/A
	328	LAG_14_084	F	LAG	Lagwel	Achwa River	0.9795	0.009	0.0115	Cluster 1	N/A	N/A	Northwest	N/A	N/A	N/A
	329	LAG_14_085	F	LAG	Lagwel	Achwa River	0.9791	0.0157	0.0052	Cluster 1	N/A	N/A	Northwest	N/A	N/A	N/A
	330	LAG_14_086	M	LAG	Lagwel	Achwa River	0.9331	0.0448	0.0221	Cluster 1	B	mismatch	Northwest	N/A	N/A	N/A
	331	LAG_14_087	F	LAG	Lagwel	Achwa River	0.9438	0.0492	0.007	Cluster 1	N/A	N/A	Northwest	N/A	N/A	Transition
	332	LAG_14_088	M	LAG	Lagwel	Achwa River	0.9818	0.0098	0.0084	Cluster 1	B	mismatch	Northwest	N/A	N/A	Transition
	333	BOL_14_040	M	BOL	Bola	Achwa River	0.665	0.3249	0.0101	uncertain	A	N/A	Transition	N/A	N/A	N/A
	334	BOL_14_051	M	BOL	Bola	Achwa River	0.6818	0.3023	0.0159	uncertain	B	N/A	Transition	N/A	N/A	N/A
	335	BOL_14_052	F	BOL	Bola	Achwa River	0.9527	0.0343	0.013	Cluster 1	N/A	N/A	Transition	0.045	Northwest	N/A
	336	BOL_14_053	M	BOL	Bola	Achwa River	0.9625	0.0315	0.006	Cluster 1	N/A	N/A	Transition	N/A	N/A	Northwest
	337	BOL_14_060	M	BOL	Bola	Achwa River	0.5758	0.4095	0.0147	uncertain	N/A	N/A	Transition	N/A	N/A	N/A
	338	BOL_14_064	F	BOL	Bola	Achwa River	0.8757	0.1029	0.0214	uncertain	B	N/A	Transition	N/A	N/A	N/A
	339	BOL_14_083	M	BOL	Bola	Achwa River	0.975	0.0189	0.0061	Cluster 1	N/A	N/A	Transition	N/A	N/A	N/A
	340	BOL_14_085	F	BOL	Bola	Achwa River	0.6856	0.2534	0.061	uncertain	B	N/A	Transition	N/A	N/A	N/A
	341	BOL_14_086	M	BOL	Bola	Achwa River	0.9639	0.0303	0.0058	Cluster 1	B	mismatch	Transition	N/A	N/A	Northwest
	342	BOL_14_089	M	BOL	Bola	Achwa River	0.8832	0.1061	0.0107	uncertain	B	N/A	Transition	N/A	N/A	N/A
	343	BOL_14_112	F	BOL	Bola	Achwa River	0.2055	0.7836	0.0109	uncertain	B	N/A	Transition	N/A	N/A	N/A
	344	BOL_14_113	F	BOL	Bola	Achwa River	0.9463	0.0477	0.006	Cluster 1	A	match	Transition	0.042	Northwest	Northwest
	345	BOL_14_143	M	BOL	Bola	Achwa River	0.9679	0.0159	0.0162	Cluster 1	N/A	N/A	Transition	N/A	N/A	N/A
	346	BOL_14_144	F	BOL	Bola	Achwa River	0.9506	0.0403	0.0091	Cluster 1	A	match	Transition	N/A	N/A	N/A
	347	BOL_14_148	F	BOL	Bola	Achwa River	0.7254	0.2666	0.008	uncertain	B	N/A	Transition	N/A	N/A	N/A
	348	BOL_14_152	M	BOL	Bola	Achwa River	0.7726	0.2163	0.0111	uncertain	N/A	N/A	Transition	N/A	N/A	N/A
	349	BOL_14_163	M	BOL	Bola	Achwa River	0.8316	0.1624	0.006	uncertain	N/A	N/A	Transition	N/A	N/A	N/A
	350	BOL_14_165	M	BOL	Bola	Achwa River	0.811	0.1789	0.0101	uncertain	N/A	N/A	Transition	N/A	N/A	N/A
	351	BOL_14_183	M	BOL	Bola	Achwa River	0.9265	0.0646	0.0089	Cluster 1	N/A	N/A	Transition	N/A	N/A	N/A
	352	BOL_14_185	M	BOL	Bola	Achwa River	0.6529	0.3421	0.005	uncertain	N/A	N/A	Transition	N/A	N/A	N/A
	353	BOL_14_187	F	BOL	Bola	Achwa River	0.9666	0.0253	0.0081	Cluster 1	N/A	N/A	Transition	N/A	N/A	N/A
	354	BOL_14_213	F	BOL	Bola	Achwa River	0.7367	0.2448	0.0185	uncertain	N/A	N/A	Transition	N/A	N/A	N/A
	355	BOL_14_214	F	BOL	Bola	Achwa River	0.9645	0.0284	0.0071	Cluster 1	N/A	N/A	Transition	N/A	N/A	N/A
	356	BOL_14_221	F	BOL	Bola	Achwa River	0.9483	0.0202	0.0315	Cluster 1	N/A	N/A	Transition	N/A	N/A	N/A
	357	BOL_14_222	F	BOL	Bola	Achwa River	0.4415	0.5255	0.033	uncertain	N/A	N/A	Transition	N/A	N/A	N/A
	358	TUM_14_078	F	TUM	Tumangu	Achwa River	0.3458	0.6316	0.0226	uncertain	B	N/A	Transition	N/A	N/A	N/A
	359	TUM_14_095	M	TUM	Tumangu	Achwa River	0.3455	0.6494	0.0051	uncertain	N/A	N/A	Transition	N/A	N/A	N/A
	360	TUM_14_124	M	TUM	Tumangu	Achwa River	0.9591	0.0317	0.0092	Cluster 1	A	match	Transition	N/A	N/A	N/A
	361	TUM_14_127	F	TUM	Tumangu	Achwa River	0.9003	0.0887	0.011	Cluster 1	B	mismatch	Transition	N/A	N/A	N/A
	362	TUM_14_128	F	TUM	Tumangu	Achwa River	0.8778	0.1171	0.0051	uncertain	B	N/A	Transition	N/A	N/A	N/A
	363	TUM_14_129	F	TUM	Tumangu	Achwa River	0.7244	0.2696	0.006	uncertain	A	N/A	Transition	N/A	N/A	N/A
	364	TUM_14_130	M	TUM	Tumangu	Achwa River	0.9458	0.0478	0.0064	Cluster 1	N/A	N/A	Transition	N/A	N/A	N/A
	365	TUM_14_131	F	TUM	Tumangu	Achwa River	0.8766	0.1194	0.004	uncertain	N/A	N/A	Transition	N/A	N/A	N/A
	366	TUM_14_132	M	TUM	Tumangu	Achwa River	0.2696	0.7214	0.009	uncertain	A	N/A	Transition	N/A	N/A	N/A
	367	TUM_14_133	M	TUM	Tumangu	Achwa River	0.8947	0.0589	0.0464	uncertain	N/A	N/A	Transition	N/A	N/A	N/A
	368	TUM_14_135	F	TUM	Tumangu	Achwa River	0.5765	0.4165	0.007	uncertain	B	N/A	Transition	N/A	N/A	N/A
	369	TUM_14_137	M	TUM	Tumangu	Achwa River	0.9141	0.0799	0.006	Cluster 1	N/A	N/A	Transition	N/A	N/A	N/A
	370	TUM_14_139	M	TUM	Tumangu	Achwa River	0.8875	0.1057	0.0068	uncertain	B	N/A	Transition	N/A	N/A	Northwest
	371	TUM_14_169	M	TUM	Tumangu	Achwa River	0.0337	0.9523	0.014	Cluster 2	N/A	N/A	Transition	N/A	N/A	N/A
	372	TUM_14_170	F	TUM	Tumangu	Achwa River	0.8987	0.0953	0.006	uncertain	N/A	N/A	Transition	N/A	N/A	N/A
	373	TUM_14_171	M	TUM	Tumangu	Achwa River	0.6134	0.3739	0.0127	uncertain	B	N/A	Transition	N/A	N/A	N/A
	374	TUM_14_203	F	TUM	Tumangu	Achwa River	0.1676	0.8193	0.0131	uncertain	B	N/A	Transition	N/A	N/A	N/A
	375	TUM_14_204	F	TUM	Tumangu	Achwa River	0.9278	0.0662	0.006	Cluster 1	N/A	N/A	Transition	N/A	N/A	N/A
	376	TUM_14_205	F	TUM	Tumangu	Achwa River	0.8414	0.1478	0.0108	uncertain	N/A	N/A	Transition	N/A	N/A	N/A
	377	TUM_14_212	M	TUM	Tumangu	Achwa River	0.0263	0.9687	0.005	Cluster 2	N/A	N/A	Transition	N/A	N/A	N/A
	378	KTC_14_001	M	KTC	Kitgum	Achwa River	0.5037	0.4448	0.0515	uncertain	N/A	N/A	Transition	N/A	N/A	N/A
	379	KTC_14_002	M	KTC	Kitgum	Achwa River	0.3995	0.5945	0.006	uncertain	B	N/A	Transition	N/A	N/A	N/A
	380	KTC_14_003	M	KTC	Kitgum	Achwa River	0.8329	0.1441	0.023	uncertain	B	N/A	Transition	N/A	N/A	N/A
	381	KTC_14_005	F	KTC	Kitgum	Achwa River	0.9495	0.0425	0.008	Cluster 1	B	mismatch	Transition	N/A	N/A	N/A
	382	KTC_14_006	F	KTC	Kitgum	Achwa River	0.9542	0.0398	0.006	Cluster 1	B	mismatch	Transition	N/A	N/A	N/A
	383	KTC_14_007	M	KTC	Kitgum	Achwa River	0.2626	0.7292	0.0082	uncertain	B	N/A	Transition	N/A	N/A	N/A
	384	KTC_14_008	F	KTC	Kitgum	Achwa River	0.3608	0.6335	0.0057	uncertain	B	N/A	Transition	N/A	N/A	N/A
	385	KTC_14_010	M	KTC	Kitgum	Achwa River	0.9272	0.0459	0.0269	Cluster 1	B	mismatch	Transition	N/A	N/A	N/A
	386	KTC_14_011	M	KTC	Kitgum	Achwa River	0.8973	0.0936	0.0091	uncertain	N/A	N/A	Transition	N/A	N/A	N/A
	387	KTC_14_012	M	KTC	Kitgum	Achwa River	0.7599	0.2197	0.0204	uncertain	N/A	N/A	Transition	N/A	N/A	N/A
	388	KTC_14_016	F	KTC	Kitgum	Achwa River	0.2414	0.7528	0.0058	uncertain	B	N/A	Transition	N/A	N/A	N/A
	389	KTC_14_017	F	KTC	Kitgum	Achwa River	0.8399	0.1324	0.0277	uncertain	A	N/A	Transition	N/A	N/A	N/A
	390	KTC_14_018	M	KTC	Kitgum	Achwa River	0.8028	0.099	0.0982	uncertain	N/A	N/A	Transition	N/A	N/A	N/A
	391	KTC_14_019	M	KTC	Kitgum	Achwa River	0.8805	0.0818	0.0377	uncertain	N/A	N/A	Transition	N/A	N/A	N/A
	392	KTC_14_020	M	KTC	Kitgum	Achwa River	0.9527	0.0423	0.005	Cluster 1	N/A	N/A	Transition	N/A	N/A	N/A
	393	KTC_14_021	F	KTC	Kitgum	Achwa River	0.9712	0.0225	0.0063	Cluster 1	N/A	N/A	Transition	N/A	N/A	N/A
	394	KTC_14_022	F	KTC	Kitgum	Achwa River	0.9172	0.027	0.0558	Cluster 1	N/A	N/A	Transition	N/A	N/A	N/A
	395	KTC_14_023	F	KTC	Kitgum	Achwa River	0.9698	0.0217	0.0085	Cluster 1	N/A	N/A	Transition	N/A	N/A	N/A
	396	KTC_14_024	F	KTC	Kitgum	Achwa River	0.9514	0.0254	0.0232	Cluster 1	N/A	N/A	Transition	N/A	N/A	N/A
	397	KTC_14_025	F	KTC/LIB	Kitgum	Achwa River	0.8011	0.19	0.0089	uncertain	N/A	N/A	Transition	N/A	N/A	N/A
	398	KT11e001	unknown	KT	Kitgum	Achwa River	0.7712	0.0162	0.2126	uncertain	B	N/A	Transition	N/A	N/A	Northwest
	399	KT11e002	unknown	KT	Kitgum	Achwa River	0.7711	0.1964	0.0325	uncertain	N/A	N/A	Transition	N/A	N/A	N/A
	400	KT11e003	unknown	KT	Kitgum	Achwa River	0.9714	0.011	0.0176	Cluster 1	N/A	N/A	Transition	N/A	N/A	Northwest
	401	KT11e004	unknown	KT	Kitgum	Achwa River	0.9657	0.0254	0.0089	Cluster 1	B	mismatch	Transition	N/A	N/A	N/A
	402	KT11e005	unknown	KT	Kitgum	Achwa River	0.5427	0.2113	0.2461	uncertain	N/A	N/A	Transition	N/A	N/A	N/A
	403	KT11e006	unknown	KT	Kitgum	Achwa River	0.7283	0.2666	0.0051	uncertain	B	N/A	Transition	N/A	N/A	N/A
	404	KT11e007	unknown	KT	Kitgum	Achwa River	0.5128	0.4661	0.0211	uncertain	N/A	N/A	Transition	N/A	N/A	N/A
	405	KT11e011	unknown	KT	Kitgum	Achwa River	0.9351	0.0544	0.0105	Cluster 1	B	mismatch	Transition	N/A	N/A	N/A
	406	KT11e011.1	unknown	KT	Kitgum	Achwa River	0.945	0.0285	0.0265	Cluster 1	N/A	N/A	Transition	N/A	N/A	Northwest
	407	KT11e013	unknown	KT	Kitgum	Achwa River	0.9593	0.009	0.0317	Cluster 1	A	match	Transition	0.049	Northwest	Northwest
	408	KT11e014	unknown	KT	Kitgum	Achwa River	0.9171	0.0383	0.0446	Cluster 1	B	mismatch	Transition	N/A	N/A	N/A
	409	KT11e015	unknown	KT	Kitgum	Achwa River	0.9785	0.0098	0.0117	Cluster 1	B	mismatch	Transition	0.002	Northwest	Northwest
	410	KT11e016	unknown	KT	Kitgum	Achwa River	0.9517	0.0372	0.0111	Cluster 1	N/A	N/A	Transition	N/A	N/A	N/A
	411	KT11e017	unknown	KT	Kitgum	Achwa River	0.9675	0.0145	0.018	Cluster 1	N/A	N/A	Transition	N/A	N/A	Northwest
	412	KT11e018	unknown	KT	Kitgum	Achwa River	0.9797	0.0112	0.0091	Cluster 1	A	match	Transition	N/A	N/A	Northwest
	413	KT11e018.1	unknown	KT	Kitgum	Achwa River	0.975	0.0151	0.0099	Cluster 1	N/A	N/A	Transition	N/A	N/A	N/A
	414	KT11e019	unknown	KT	Kitgum	Achwa River	0.9854	0.0089	0.0057	Cluster 1	B	mismatch	Transition	N/A	N/A	Northwest
	415	OMI_14_137	M	OMI	Omido	Achwa River	0.9566	0.0354	0.008	Cluster 1	N/A	N/A	Transition	N/A	N/A	N/A
	416	OMI_14_138	M	OMI	Omido	Achwa River	0.8791	0.107	0.0139	uncertain	B	N/A	Transition	N/A	N/A	N/A
	417	OMI_14_140	F	OMI	Omido	Achwa River	0.8892	0.0267	0.0841	uncertain	A	N/A	Transition	N/A	N/A	N/A
	418	OMI_14_141	M	OMI	Omido	Achwa River	0.8634	0.1326	0.004	uncertain	A	N/A	Transition	N/A	N/A	N/A
	419	OMI_14_142	F	OMI	Omido	Achwa River	0.0991	0.8802	0.0207	uncertain	B	N/A	Transition	N/A	N/A	N/A
	420	OMI_14_143	F	OMI	Omido	Achwa River	0.9307	0.0191	0.0502	Cluster 1	B	mismatch	Transition	N/A	N/A	N/A
	421	OMI_14_144	F	OMI	Omido	Achwa River	0.9462	0.0318	0.022	Cluster 1	B	mismatch	Transition	N/A	N/A	N/A
	422	OMI_14_145	F	OMI	Omido	Achwa River	0.3016	0.6796	0.0188	uncertain	B	N/A	Transition	N/A	N/A	N/A
	423	OMI_14_146	F	OMI	Omido	Achwa River	0.6747	0.3183	0.007	uncertain	N/A	N/A	Transition	N/A	N/A	N/A
	424	OMI_14_147	F	OMI	Omido	Achwa River	0.3543	0.6294	0.0163	uncertain	N/A	N/A	Transition	N/A	N/A	N/A
	425	OMI_14_148	F	OMI	Omido	Achwa River	0.0329	0.9526	0.0145	Cluster 2	N/A	N/A	Transition	N/A	N/A	N/A
	426	OMI_14_149	F	OMI	Omido	Achwa River	0.9365	0.0555	0.008	Cluster 1	N/A	N/A	Transition	N/A	N/A	N/A
	427	OMI_14_150	F	OMI	Omido	Achwa River	0.4849	0.5082	0.0069	uncertain	B	N/A	Transition	N/A	N/A	N/A
	428	OMI_14_151	F	OMI	Omido	Achwa River	0.8916	0.1024	0.006	uncertain	N/A	N/A	Transition	N/A	N/A	Northwest
	429	OMI_14_152	M	OMI	Omido	Achwa River	0.6893	0.2997	0.011	uncertain	B	N/A	Transition	N/A	N/A	N/A
	430	PD1	F	PD	Pader	Achwa River	0.6871	0.1565	0.1564	uncertain	B	N/A	Transition	N/A	N/A	N/A
	431	PD10	F	PD	Pader	Achwa River	0.9561	0.0231	0.0208	Cluster 1	B	mismatch	Transition	N/A	N/A	N/A
	432	PD11	F	PD	Pader	Achwa River	0.1794	0.8087	0.0119	uncertain	B	N/A	Transition	N/A	N/A	Northeast
	433	PD12	F	PD	Pader	Achwa River	0.833	0.161	0.006	uncertain	N/A	N/A	Transition	N/A	N/A	N/A
	434	PD13	F	PD	Pader	Achwa River	0.4305	0.5512	0.0183	uncertain	B	N/A	Transition	N/A	N/A	N/A
	435	PD2	M	PD	Pader	Achwa River	0.9335	0.0337	0.0328	Cluster 1	B	mismatch	Transition	N/A	N/A	N/A
	436	PD3	unknown	PD	Pader	Achwa River	0.9778	0.011	0.0112	Cluster 1	N/A	N/A	Transition	N/A	N/A	N/A
	437	PD4	M	PD	Pader	Achwa River	0.4648	0.518	0.0172	uncertain	B	N/A	Transition	N/A	N/A	N/A
	438	PD5	F	PD	Pader	Achwa River	0.4984	0.4896	0.012	uncertain	A	N/A	Transition	N/A	N/A	N/A
	439	PD6	F	PD	Pader	Achwa River	0.0143	0.9788	0.0069	Cluster 2	B	match	Transition	0.023	Northeast	Northeast
	440	PD7	F	PD	Pader	Achwa River	0.2974	0.6819	0.0207	uncertain	N/A	N/A	Transition	N/A	N/A	N/A
	441	PD8	F	PD	Pader	Achwa River	0.9676	0.013	0.0194	Cluster 1	B	mismatch	Transition	N/A	N/A	N/A
	442	PD9	F	PD	Pader	Achwa River	0.8936	0.0399	0.0665	uncertain	B	N/A	Transition	0.005	Northwest	Northwest
	443	KIL_14_025	F	KIL	Kilak	Achwa River	0.5909	0.2215	0.1876	uncertain	A	N/A	Transition	N/A	N/A	N/A
	444	KIL_14_026	F	KIL	Kilak	Achwa River	0.4912	0.4432	0.0655	uncertain	B	N/A	Transition	N/A	N/A	N/A
	445	KIL_14_027	F	KIL	Kilak	Achwa River	0.1959	0.7021	0.102	uncertain	B	N/A	Transition	N/A	N/A	Northeast
	446	KIL_14_028	F	KIL	Kilak	Achwa River	0.177	0.711	0.112	uncertain	N/A	N/A	Transition	N/A	N/A	N/A
	447	KIL_14_029	F	KIL	Kilak	Achwa River	0.1564	0.8283	0.0153	uncertain	N/A	N/A	Transition	N/A	N/A	N/A
	448	KIL_14_033	F	KIL	Kilak	Achwa River	0.1632	0.7978	0.0389	uncertain	N/A	N/A	Transition	N/A	N/A	N/A
	449	KIL_14_034	M	KIL	Kilak	Achwa River	0.6531	0.1436	0.2033	uncertain	N/A	N/A	Transition	N/A	N/A	N/A
	450	KIL_14_036	F	KIL/CHU	Kilak	Achwa River	0.1338	0.8612	0.005	uncertain	B	N/A	Transition	N/A	N/A	N/A
	451	KIL_14_042	F	KIL	Kilak	Achwa River	0.7023	0.2841	0.0136	uncertain	B	N/A	Transition	N/A	N/A	N/A
	452	KIL_14_070	F	KIL	Kilak	Achwa River	0.9236	0.0456	0.0308	Cluster 1	N/A	N/A	Transition	0.029	Northwest	Northwest
	453	KIL_14_071	F	KIL	Kilak	Achwa River	0.1108	0.8142	0.075	uncertain	N/A	N/A	Transition	N/A	N/A	N/A
	454	KIL_14_072	F	KIL	Kilak	Achwa River	0.3748	0.5554	0.0698	uncertain	N/A	N/A	Transition	N/A	N/A	N/A
	455	KIL_14_073	F	KIL	Kilak	Achwa River	0.9222	0.0533	0.0245	Cluster 1	B	mismatch	Transition	N/A	N/A	N/A
	456	KIL_14_074	F	KIL	Kilak	Achwa River	0.6094	0.3716	0.019	uncertain	N/A	N/A	Transition	N/A	N/A	N/A
	457	KIL_14_075	F	KIL	Kilak	Achwa River	0.0137	0.9773	0.009	Cluster 2	N/A	N/A	Transition	N/A	N/A	N/A
	458	KIL_14_076	F	KIL	Kilak	Achwa River	0.0162	0.9788	0.005	Cluster 2	B	match	Transition	N/A	N/A	N/A
	459	KIL_14_077	F	KIL	Kilak	Achwa River	0.3645	0.468	0.1674	uncertain	B	N/A	Transition	N/A	N/A	N/A
	460	KIL_14_078	F	KIL	Kilak	Achwa River	0.0883	0.7581	0.1536	uncertain	N/A	N/A	Transition	N/A	N/A	N/A
	461	KIL_14_081	M	KIL	Kilak	Achwa River	0.0792	0.9128	0.008	Cluster 2	A	mismatch	Transition	N/A	N/A	N/A
	462	KIL_14_104	M	KIL	Kilak	Achwa River	0.9568	0.0383	0.0049	Cluster 1	N/A	N/A	Transition	0.006	Northwest	Northwest
	463	KIL_14_121	M	KIL	Kilak	Achwa River	0.1168	0.8736	0.0096	uncertain	N/A	N/A	Transition	N/A	N/A	N/A
	464	CHU_14_004	F	CHU	Chua	Achwa River	0.1737	0.7978	0.0285	uncertain	A	N/A	Transition	N/A	N/A	N/A
	465	CHU_14_006	F	CHU	Chua	Achwa River	0.9166	0.0715	0.0119	Cluster 1	N/A	N/A	Transition	N/A	N/A	N/A
	466	CHU_14_007	M	CHU	Chua	Achwa River	0.0309	0.9513	0.0178	Cluster 2	B	match	Transition	N/A	N/A	N/A
	467	CHU_14_010	M	CHU	Chua	Achwa River	0.5086	0.484	0.0074	uncertain	N/A	N/A	Transition	N/A	N/A	N/A
	468	CHU_14_017	F	CHU	Chua	Achwa River	0.8114	0.1806	0.008	uncertain	N/A	N/A	Transition	N/A	N/A	N/A
	469	CHU_14_021	M	CHU	Chua	Achwa River	0.0388	0.9504	0.0108	Cluster 2	N/A	N/A	Transition	N/A	N/A	N/A
	470	CHU_14_031	M	CHU	Chua	Achwa River	0.0705	0.9164	0.0131	Cluster 2	B	match	Transition	N/A	N/A	N/A
	471	CHU_14_032	F	CHU	Chua	Achwa River	0.0252	0.9605	0.0143	Cluster 2	N/A	N/A	Transition	N/A	N/A	N/A
	472	CHU_14_044	F	CHU	Chua	Achwa River	0.187	0.7784	0.0346	uncertain	N/A	N/A	Transition	N/A	N/A	N/A
	473	CHU_14_045	F	CHU	Chua	Achwa River	0.0378	0.9547	0.0075	Cluster 2	N/A	N/A	Transition	N/A	N/A	N/A
	474	CHU_14_048	F	CHU	Chua	Achwa River	0.5037	0.4894	0.0069	uncertain	N/A	N/A	Transition	N/A	N/A	N/A
	475	CHU_14_050	F	CHU	Chua	Achwa River	0.146	0.8315	0.0225	uncertain	A	N/A	Transition	N/A	N/A	N/A
	476	CHU_14_055	M	CHU	Chua	Achwa River	0.0274	0.9662	0.0064	Cluster 2	N/A	N/A	Transition	N/A	N/A	N/A
	477	CHU_14_059	F	CHU	Chua	Achwa River	0.173	0.6468	0.1802	uncertain	B	N/A	Transition	N/A	N/A	N/A
	478	CHU_14_061	F	CHU	Chua	Achwa River	0.1007	0.8567	0.0426	uncertain	N/A	N/A	Transition	N/A	N/A	N/A
	479	CHU_14_068	M	CHU	Chua	Achwa River	0.8752	0.1189	0.0059	uncertain	A	N/A	Transition	N/A	N/A	N/A
	480	CHU_14_082	F	CHU	Chua	Achwa River	0.0108	0.9725	0.0167	Cluster 2	N/A	N/A	Transition	N/A	N/A	N/A
	481	CHU_14_086	M	CHU	Chua	Achwa River	0.1635	0.8326	0.004	uncertain	N/A	N/A	Transition	N/A	N/A	N/A
	482	CHU_14_090	F	CHU	Chua	Achwa River	0.0194	0.9736	0.007	Cluster 2	A	mismatch	Transition	0.038	Northeast	Northeast
	483	CHU_14_095	M	CHU	Chua	Achwa River	0.6784	0.2901	0.0315	uncertain	N/A	N/A	Transition	N/A	N/A	N/A
	484	CHU_14_096	M	CHU	Chua	Achwa River	0.0945	0.8469	0.0586	uncertain	A	N/A	Transition	N/A	N/A	N/A
	485	CHU_14_099	M	CHU	Chua	Achwa River	0.2779	0.7121	0.01	uncertain	N/A	N/A	Transition	N/A	N/A	N/A
	486	CHU_14_102	M	CHU	Chua	Achwa River	0.0366	0.9014	0.062	Cluster 2	N/A	N/A	Transition	N/A	N/A	N/A
	487	CHU_14_103	M	CHU	Chua	Achwa River	0.1184	0.8566	0.025	uncertain	B	N/A	Transition	N/A	N/A	N/A
	488	CHU_14_114	F	CHU	Chua	Achwa River	0.1016	0.8825	0.0159	uncertain	N/A	N/A	Transition	N/A	N/A	N/A
	489	OCA_14_668	F	OCA	Ocala	Okole River	0.0738	0.8252	0.101	uncertain	N/A	N/A	Transition	N/A	N/A	N/A
	490	OCA_14_731	F	OCA	Ocala	Okole River	0.9374	0.0345	0.0281	Cluster 1	A	match	Transition	N/A	N/A	N/A
	491	OCA_14_732	M	OCA	Ocala	Okole River	0.9547	0.0224	0.0229	Cluster 1	A	match	Transition	N/A	N/A	Northwest
	492	OCA_14_734	M	OCA	Ocala	Okole River	0.9685	0.0255	0.006	Cluster 1	B	mismatch	Transition	0.042	Northwest	N/A
	493	OCA_14_735	F	OCA	Ocala	Okole River	0.8224	0.1683	0.0093	uncertain	B	N/A	Transition	N/A	N/A	N/A
	494	OCA_14_738	F	OCA	Ocala	Okole River	0.924	0.059	0.017	Cluster 1	B	mismatch	Transition	N/A	N/A	N/A
	495	OCA_14_741	M	OCA	Ocala	Okole River	0.1639	0.8321	0.004	uncertain	B	N/A	Transition	N/A	N/A	N/A
	496	OCA_14_743	F	OCA	Ocala	Okole River	0.7164	0.2093	0.0743	uncertain	A	N/A	Transition	N/A	N/A	N/A
	497	OCA_14_744	M	OCA	Ocala	Okole River	0.0531	0.9367	0.0102	Cluster 2	N/A	N/A	Transition	N/A	N/A	N/A
	498	OCA_14_746	F	OCA	Ocala	Okole River	0.2433	0.7067	0.05	uncertain	N/A	N/A	Transition	N/A	N/A	N/A
	499	OCA_14_750	F	OCA	Ocala	Okole River	0.4296	0.5602	0.0102	uncertain	N/A	N/A	Transition	N/A	N/A	N/A
	500	OCA_14_756	M	OCA	Ocala	Okole River	0.7398	0.2163	0.0438	uncertain	B	N/A	Transition	N/A	N/A	N/A
	501	OCA_14_762	F	OCA	Ocala	Okole River	0.043	0.9469	0.0101	Cluster 2	N/A	N/A	Transition	N/A	N/A	N/A
	502	OCA_14_767	F	OCA	Ocala	Okole River	0.5591	0.4154	0.0255	uncertain	N/A	N/A	Transition	N/A	N/A	N/A
	503	OCA_14_773	M	OCA	Ocala	Okole River	0.1796	0.7972	0.0232	uncertain	B	N/A	Transition	N/A	N/A	N/A
	504	OCA_14_780	F	OCA	Ocala	Okole River	0.3559	0.6175	0.0266	uncertain	N/A	N/A	Transition	N/A	N/A	N/A
	505	OCA_14_781	M	OCA	Ocala	Okole River	0.0591	0.9344	0.0065	Cluster 2	N/A	N/A	Transition	N/A	N/A	N/A
	506	OCA_14_782	M	OCA	Ocala	Okole River	0.8242	0.1484	0.0274	uncertain	N/A	N/A	Transition	N/A	N/A	N/A
	507	OCA_14_783	M	OCA	Ocala	Okole River	0.2995	0.6925	0.008	uncertain	N/A	N/A	Transition	N/A	N/A	N/A
	508	OCA_14_791	M	OCA	Ocala	Okole River	0.8675	0.1265	0.006	uncertain	N/A	N/A	Transition	N/A	N/A	N/A
	509	AKA_14_048	M	AKA	Akayo-debe	Okole River	0.2697	0.7163	0.014	uncertain	N/A	N/A	Transition	N/A	N/A	N/A
	510	AKA_14_050	F	AKA	Akayo-debe	Okole River	0.0122	0.9681	0.0197	Cluster 2	N/A	N/A	Transition	N/A	N/A	N/A
	511	AKA_14_057	F	AKA	Akayo-debe	Okole River	0.0264	0.9674	0.0062	Cluster 2	N/A	N/A	Transition	N/A	N/A	N/A
	512	AKA_14_112	M	AKA	Akayo-debe	Okole River	0.3729	0.524	0.1031	uncertain	N/A	N/A	Transition	N/A	N/A	N/A
	513	AKA_14_120	M	AKA	Akayo-debe	Okole River	0.7854	0.2017	0.0129	uncertain	B	N/A	Transition	N/A	N/A	N/A
	514	AKA_14_126	M	AKA	Akayo-debe	Okole River	0.2769	0.6943	0.0288	uncertain	B	N/A	Transition	N/A	N/A	N/A
	515	AKA_14_128	F	AKA	Akayo-debe	Okole River	0.5738	0.4154	0.0108	uncertain	N/A	N/A	Transition	N/A	N/A	N/A
	516	AKA_14_142	M	AKA	Akayo-debe	Okole River	0.184	0.8071	0.0089	uncertain	N/A	N/A	Transition	N/A	N/A	N/A
	517	AKA_14_160	F	AKA	Akayo-debe	Okole River	0.0485	0.8608	0.0907	uncertain	N/A	N/A	Transition	N/A	N/A	N/A
	518	AKA_14_215	M	AKA	Akayo-debe	Okole River	0.2928	0.6922	0.015	uncertain	N/A	N/A	Transition	N/A	N/A	N/A
	519	AKA_14_223	M	AKA	Akayo-debe	Okole River	0.5927	0.3932	0.0141	uncertain	N/A	N/A	Transition	N/A	N/A	N/A
	520	AKA_14_262	M	AKA	Akayo-debe	Okole River	0.354	0.4935	0.1526	uncertain	B	N/A	Transition	N/A	N/A	N/A
	521	AKA_14_368	F	AKA	Akayo-debe	Okole River	0.0778	0.8827	0.0395	uncertain	N/A	N/A	Transition	N/A	N/A	N/A
	522	AKA_14_494	M	AKA	Akayo-debe	Okole River	0.0188	0.9699	0.0113	Cluster 2	N/A	N/A	Transition	0.049	Northeast	Northeast
	523	AKA_14_498	F	AKA	Akayo-debe	Okole River	0.5619	0.4117	0.0264	uncertain	B	N/A	Transition	N/A	N/A	N/A
	524	AKA_14_604	M	AKA	Akayo-debe	Okole River	0.32	0.6321	0.0479	uncertain	B	N/A	Transition	N/A	N/A	N/A
	525	AKA_14_618	F	AKA	Akayo-debe	Okole River	0.9598	0.0322	0.008	Cluster 1	B	mismatch	Transition	N/A	N/A	N/A
	526	AKA_14_619	M	AKA	Akayo-debe	Okole River	0.6826	0.3032	0.0142	uncertain	N/A	N/A	Transition	N/A	N/A	N/A
	527	AKA_14_643	F	AKA	Akayo-debe	Okole River	0.1843	0.7932	0.0225	uncertain	N/A	N/A	Transition	N/A	N/A	N/A
	528	AKA_14_723	F	AKA	Akayo-debe	Okole River	0.1136	0.7661	0.1203	uncertain	N/A	N/A	Transition	N/A	N/A	N/A
	529	AKA_14_725	F	AKA	Akayo-debe	Okole River	0.1656	0.8234	0.011	uncertain	B	N/A	Transition	N/A	N/A	N/A
	530	AKA_14_760	M	AKA	Akayo-debe	Okole River	0.6534	0.2785	0.0681	uncertain	A	N/A	Transition	N/A	N/A	N/A
	531	AKA_14_882	M	AKA	Akayo-debe	Okole River	0.5963	0.3167	0.087	uncertain	N/A	N/A	Transition	N/A	N/A	N/A
	532	AKA_14_885	F	AKA	Akayo-debe	Okole River	0.9541	0.0364	0.0095	Cluster 1	N/A	N/A	Transition	N/A	N/A	N/A
	533	AKA_14_887	M	AKA	Akayo-debe	Okole River	0.8872	0.1002	0.0126	uncertain	N/A	N/A	Transition	N/A	N/A	N/A
	534	AKA_14_903	F	AKA	Akayo-debe	Okole River	0.294	0.6184	0.0876	uncertain	B	N/A	Transition	N/A	N/A	N/A
	535	KO_10_001	unknown	KO	Kole	Okole River	0.6157	0.2975	0.0868	uncertain	B	N/A	Transition	N/A	N/A	N/A
	536	KO_10_002	unknown	KO	Kole	Okole River	0.2796	0.6422	0.0782	uncertain	B	N/A	Transition	N/A	N/A	N/A
	537	KO_10_003	unknown	KO	Kole	Okole River	0.9608	0.0252	0.014	Cluster 1	N/A	N/A	Transition	N/A	N/A	N/A
	538	KO_10_004	unknown	KO	Kole	Okole River	0.9842	0.008	0.0078	Cluster 1	B	mismatch	Transition	N/A	N/A	N/A
	539	KO_10_005	unknown	KO	Kole	Okole River	0.6821	0.3108	0.0071	uncertain	B	N/A	Transition	N/A	N/A	N/A
	540	KO_10_006	unknown	KO	Kole	Okole River	0.0366	0.9465	0.0169	Cluster 2	N/A	N/A	Transition	N/A	N/A	N/A
	541	KO_10_007	unknown	KO	Kole	Okole River	0.9726	0.0195	0.0079	Cluster 1	N/A	N/A	Transition	N/A	N/A	N/A
	542	KO_10_008	unknown	KO	Kole	Okole River	0.025	0.964	0.011	Cluster 2	B	match	Transition	N/A	N/A	N/A
	543	KO_10_010	unknown	KO	Kole	Okole River	0.232	0.6944	0.0735	uncertain	N/A	N/A	Transition	N/A	N/A	N/A
	544	KO_10_011	unknown	KO	Kole	Okole River	0.2346	0.6826	0.0828	uncertain	N/A	N/A	Transition	N/A	N/A	N/A
	545	KO_10_012	unknown	KO	Kole	Okole River	0.0491	0.9347	0.0162	Cluster 2	A	mismatch	Transition	N/A	N/A	N/A
	546	KO_10_013	unknown	KO	Kole	Okole River	0.8139	0.1533	0.0328	uncertain	B	N/A	Transition	N/A	N/A	N/A
	547	KO_10_014	unknown	KO	Kole	Okole River	0.5762	0.3834	0.0404	uncertain	A	N/A	Transition	N/A	N/A	N/A
	548	KO_10_015	unknown	KO	Kole	Okole River	0.215	0.7797	0.0053	uncertain	B	N/A	Transition	N/A	N/A	N/A
	549	KO_10_016	unknown	KO	Kole	Okole River	0.0214	0.942	0.0366	Cluster 2	N/A	N/A	Transition	N/A	N/A	N/A
	550	OLE_14_030	F	OLE	Olepo	Okole River	0.2655	0.7165	0.018	uncertain	A	N/A	Transition	N/A	N/A	N/A
	551	OLE_14_031	M	OLE	Olepo	Okole River	0.1527	0.8423	0.005	uncertain	A	N/A	Transition	N/A	N/A	N/A
	552	OLE_14_072	M	OLE	Olepo	Okole River	0.0166	0.9754	0.008	Cluster 2	N/A	N/A	Transition	N/A	N/A	N/A
	553	OLE_14_075	F	OLE	Olepo	Okole River	0.4015	0.5915	0.007	uncertain	B	N/A	Transition	N/A	N/A	N/A
	554	OLE_14_102	F	OLE	Olepo	Okole River	0.0424	0.9462	0.0114	Cluster 2	A	mismatch	Transition	N/A	N/A	N/A
	555	OLE_14_103	F	OLE	Olepo	Okole River	0.5546	0.4395	0.0059	uncertain	N/A	N/A	Transition	N/A	N/A	N/A
	556	OLE_14_104	F	OLE	Olepo	Okole River	0.3096	0.6766	0.0138	uncertain	N/A	N/A	Transition	N/A	N/A	N/A
	557	OLE_14_106	F	OLE	Olepo	Okole River	0.1028	0.883	0.0142	uncertain	N/A	N/A	Transition	N/A	N/A	N/A
	558	OLE_14_116	F	OLE/AKA	Olepo	Okole River	0.027	0.969	0.004	Cluster 2	B	match	Transition	0.025	Northeast	Northeast
	559	OLE_14_129	M	OLE/AKA	Olepo	Okole River	0.1341	0.8584	0.0075	uncertain	B	N/A	Transition	N/A	N/A	N/A
	560	OLE_14_177	M	OLE/AKA	Olepo	Okole River	0.2683	0.7263	0.0054	uncertain	N/A	N/A	Transition	N/A	N/A	N/A
	561	OLE_14_317	M	OLE	Olepo	Okole River	0.1016	0.8008	0.0976	uncertain	B	N/A	Transition	N/A	N/A	N/A
	562	OLE_14_390	M	OLE	Olepo	Okole River	0.0555	0.9347	0.0098	Cluster 2	N/A	N/A	Transition	N/A	N/A	N/A
	563	OLE_14_392	F	OLE	Olepo	Okole River	0.6552	0.3388	0.006	uncertain	N/A	N/A	Transition	N/A	N/A	N/A
	564	OLE_14_441	M	OLE	Olepo	Okole River	0.2328	0.5704	0.1968	uncertain	N/A	N/A	Transition	N/A	N/A	N/A
	565	OLE_14_442	F	OLE	Olepo	Okole River	0.9342	0.0598	0.006	Cluster 1	N/A	N/A	Transition	0.003	Northwest	N/A
	566	OLE_14_447	F	OLE	Olepo	Okole River	0.9097	0.0795	0.0108	Cluster 1	N/A	N/A	Transition	N/A	N/A	N/A
	567	OLE_14_448	M	OLE	Olepo	Okole River	0.7335	0.2512	0.0153	uncertain	N/A	N/A	Transition	N/A	N/A	N/A
	568	OLE_14_449	M	OLE	Olepo	Okole River	0.0727	0.9202	0.0071	Cluster 2	B	match	Transition	N/A	N/A	N/A
	569	OLE_14_575	F	OLE	Olepo	Okole River	0.8361	0.1579	0.006	uncertain	N/A	N/A	Transition	N/A	N/A	N/A
	570	OLE_14_576	M	OLE	Olepo	Okole River	0.7618	0.2168	0.0214	uncertain	N/A	N/A	Transition	N/A	N/A	N/A
	571	OLE_14_597	M	OLE	Olepo	Okole River	0.3519	0.5921	0.056	uncertain	N/A	N/A	Transition	N/A	N/A	N/A
	572	OLE_14_598	F	OLE	Olepo	Okole River	0.8654	0.1207	0.014	uncertain	N/A	N/A	Transition	N/A	N/A	N/A
	573	OLE_14_675	F	OLE/APU	Olepo	Okole River	0.0205	0.9745	0.005	Cluster 2	B	match	Transition	0.041	Northeast	N/A
	574	ACA_14_1009	F	ACA	Acanikoma	Okole River	0.971	0.0147	0.0143	Cluster 1	N/A	N/A	Transition	N/A	N/A	N/A
	575	ACA_14_1010	F	ACA	Acanikoma	Okole River	0.9248	0.0638	0.0114	Cluster 1	N/A	N/A	Transition	N/A	N/A	N/A
	576	ACA_14_1011	F	ACA	Acanikoma	Okole River	0.2223	0.6217	0.156	uncertain	B	N/A	Transition	N/A	N/A	N/A
	577	ACA_14_1012	M	ACA	Acanikoma	Okole River	0.929	0.0402	0.0308	Cluster 1	B	match	Transition	N/A	N/A	N/A
	578	ACA_14_1013	F	ACA	Acanikoma	Okole River	0.6041	0.3558	0.0401	uncertain	N/A	N/A	Transition	N/A	N/A	N/A
	579	ACA_14_1014	F	ACA	Acanikoma	Okole River	0.1127	0.8161	0.0712	uncertain	N/A	N/A	Transition	N/A	N/A	N/A
	580	ACA_14_1024	F	ACA	Acanikoma	Okole River	0.2725	0.6706	0.0569	uncertain	N/A	N/A	Transition	N/A	N/A	N/A
	581	ACA_14_1025	F	ACA	Acanikoma	Okole River	0.53	0.2425	0.2275	uncertain	N/A	N/A	Transition	N/A	N/A	N/A
	582	ACA_14_1026	M	ACA	Acanikoma	Okole River	0.5586	0.4225	0.0189	uncertain	B	N/A	Transition	N/A	N/A	N/A
	583	ACA_14_1029	F	ACA	Acanikoma	Okole River	0.6811	0.2957	0.0232	uncertain	B	N/A	Transition	N/A	N/A	N/A
	584	ACA_14_1030	F	ACA	Acanikoma	Okole River	0.9498	0.0442	0.006	Cluster 1	B	mismatch	Transition	0.015	Northwest	N/A
	585	ACA_14_1031	F	ACA	Acanikoma	Okole River	0.8618	0.1095	0.0287	uncertain	A	N/A	Transition	N/A	N/A	N/A
	586	ACA_14_1106	F	ACA	Acanikoma	Okole River	0.7309	0.2481	0.021	uncertain	B	N/A	Transition	N/A	N/A	N/A
	587	ACA_14_1107	F	ACA	Acanikoma	Okole River	0.7067	0.1718	0.1215	uncertain	A	N/A	Transition	N/A	N/A	N/A
	588	ACA_14_1108	F	ACA	Acanikoma	Okole River	0.5165	0.4312	0.0523	uncertain	A	N/A	Transition	N/A	N/A	N/A
	589	ACA_14_1109	M	ACA	Acanikoma	Okole River	0.7853	0.2087	0.006	uncertain	N/A	N/A	Transition	N/A	N/A	N/A
	590	ACA_14_1110	F	ACA	Acanikoma	Okole River	0.951	0.0331	0.0159	Cluster 1	N/A	N/A	Transition	N/A	N/A	N/A
	591	ACA_14_1111	F	ACA	Acanikoma	Okole River	0.9292	0.0607	0.0101	Cluster 1	N/A	N/A	Transition	N/A	N/A	N/A
	592	ACA_14_1120	F	ACA	Acanikoma	Okole River	0.6202	0.2749	0.1049	uncertain	N/A	N/A	Transition	N/A	N/A	N/A
	593	ACA_14_1121	F	ACA	Acanikoma	Okole River	0.7207	0.1668	0.1125	uncertain	N/A	N/A	Transition	N/A	N/A	N/A
	594	ACA_14_1122	F	ACA	Acanikoma	Okole River	0.2928	0.7008	0.0064	uncertain	N/A	N/A	Transition	N/A	N/A	N/A
	595	ACA_14_1123	F	ACA	Acanikoma	Okole River	0.0934	0.8991	0.0075	uncertain	N/A	N/A	Transition	N/A	N/A	N/A
	596	ACA_14_1124	M	ACA	Acanikoma	Okole River	0.7041	0.2676	0.0283	uncertain	B	N/A	Transition	N/A	N/A	N/A
	597	ACA_14_1125	F	ACA	Acanikoma	Okole River	0.8339	0.1493	0.0168	uncertain	B	N/A	Transition	N/A	N/A	N/A
	598	ACA_14_1128	F	ACA	Acanikoma	Okole River	0.3963	0.4006	0.2031	uncertain	N/A	N/A	Transition	N/A	N/A	N/A
	599	APU_14_642	F	APU	Aputu-Lwaa	Okole River	0.6673	0.3174	0.0153	uncertain	N/A	N/A	Transition	N/A	N/A	N/A
	600	APU_14_643	F	APU	Aputu-Lwaa	Okole River	0.0808	0.8891	0.0301	uncertain	B	N/A	Transition	N/A	N/A	N/A
	601	APU_14_644	M	APU	Aputu-Lwaa	Okole River	0.027	0.9689	0.0041	Cluster 2	B	match	Transition	N/A	N/A	N/A
	602	APU_14_647	F	APU	Aputu-Lwaa	Okole River	0.9501	0.0429	0.007	Cluster 1	N/A	N/A	Transition	N/A	N/A	N/A
	603	APU_14_652	M	APU	Aputu-Lwaa	Okole River	0.1277	0.8653	0.007	uncertain	B	N/A	Transition	N/A	N/A	N/A
	604	APU_14_655	F	APU	Aputu-Lwaa	Okole River	0.009	0.9774	0.0136	Cluster 2	N/A	N/A	Transition	N/A	N/A	N/A
	605	APU_14_660	M	APU	Aputu-Lwaa	Okole River	0.0128	0.9756	0.0116	Cluster 2	N/A	N/A	Transition	0.042	Northeast	Northeast
	606	APU_14_662	M	APU	Aputu-Lwaa	Okole River	0.0221	0.9732	0.0047	Cluster 2	N/A	N/A	Transition	N/A	N/A	N/A
	607	APU_14_665	M	APU	Aputu-Lwaa	Okole River	0.1168	0.7452	0.1381	uncertain	N/A	N/A	Transition	N/A	N/A	N/A
	608	APU_14_666	M	APU	Aputu-Lwaa	Okole River	0.0267	0.9682	0.0051	Cluster 2	N/A	N/A	Transition	N/A	N/A	N/A
	609	APU_14_667	M	APU	Aputu-Lwaa	Okole River	0.9414	0.0506	0.008	Cluster 1	B	mismatch	Transition	N/A	N/A	N/A
	610	APU_14_669	M	APU	Aputu-Lwaa	Okole River	0.021	0.9688	0.0102	Cluster 2	N/A	N/A	Transition	N/A	N/A	N/A
	611	APU_14_674	F	APU	Aputu-Lwaa	Okole River	0.0458	0.9254	0.0288	Cluster 2	B	match	Transition	N/A	N/A	N/A
	612	APU_14_677	M	APU	Aputu-Lwaa	Okole River	0.0123	0.9672	0.0205	Cluster 2	N/A	N/A	Transition	N/A	N/A	Northeast
	613	APU_14_683	M	APU	Aputu-Lwaa	Okole River	0.11	0.8556	0.0344	uncertain	B	N/A	Transition	N/A	N/A	N/A
	614	APU_14_686	M	APU	Aputu-Lwaa	Okole River	0.0165	0.9728	0.0107	Cluster 2	N/A	N/A	Transition	N/A	N/A	Northeast
	615	APU_14_689	M	APU	Aputu-Lwaa	Okole River	0.0942	0.866	0.0398	uncertain	A	N/A	Transition	N/A	N/A	N/A
	616	APU_14_694	F	APU	Aputu-Lwaa	Okole River	0.1687	0.7851	0.0462	uncertain	B	N/A	Transition	N/A	N/A	N/A
	617	APU_14_695	M	APU	Aputu-Lwaa	Okole River	0.0227	0.9693	0.008	Cluster 2	N/A	N/A	Transition	N/A	N/A	N/A
	618	APU_14_697	M	APU	Aputu-Lwaa	Okole River	0.0462	0.9274	0.0264	Cluster 2	B	match	Transition	N/A	N/A	N/A
	619	APU_14_698	F	APU	Aputu-Lwaa	Okole River	0.0185	0.9742	0.0073	Cluster 2	B	match	Transition	0.006	Northeast	Northeast
	620	APU_14_699	F	APU	Aputu-Lwaa	Okole River	0.6813	0.3147	0.004	uncertain	B	N/A	Transition	N/A	N/A	N/A
	621	APU_14_700	M	APU	Aputu-Lwaa	Okole River	0.0588	0.9323	0.0089	Cluster 2	N/A	N/A	Transition	N/A	N/A	N/A
	622	APU_14_707	F	APU	Aputu-Lwaa	Okole River	0.2494	0.7387	0.012	uncertain	N/A	N/A	Transition	N/A	N/A	N/A
	623	APU_14_708	F	APU	Aputu-Lwaa	Okole River	0.1434	0.8393	0.0173	uncertain	N/A	N/A	Transition	N/A	N/A	N/A
	624	APU_14_709	F	APU	Aputu-Lwaa	Okole River	0.0163	0.9789	0.0048	Cluster 2	N/A	N/A	Transition	N/A	N/A	N/A
	625	APU_14_710	F	APU	Aputu-Lwaa	Okole River	0.0496	0.9277	0.0227	Cluster 2	N/A	N/A	Transition	N/A	N/A	Northeast
	626	APU_14_717	F	APU	Aputu-Lwaa	Okole River	0.8492	0.1296	0.0212	uncertain	B	N/A	Transition	N/A	N/A	N/A
	627	APU_14_729	F	APU	Aputu-Lwaa	Okole River	0.013	0.98	0.007	Cluster 2	B	match	Transition	N/A	N/A	N/A
	628	AP1_2008	unknown	AP	Apac	Okole River	0.1488	0.7909	0.0603	uncertain	N/A	N/A	Transition	N/A	N/A	N/A
	629	AP10_2008	unknown	AP	Apac	Okole River	0.1187	0.8751	0.0062	uncertain	N/A	N/A	Transition	N/A	N/A	N/A
	630	AP11_2008	unknown	AP	Apac	Okole River	0.5747	0.3983	0.027	uncertain	N/A	N/A	Transition	N/A	N/A	N/A
	631	AP12_2008	unknown	AP	Apac	Okole River	0.0069	0.9881	0.005	Cluster 2	N/A	N/A	Transition	0.049	Northeast	Northeast
	632	AP13_2008	unknown	AP	Apac	Okole River	0.0171	0.8539	0.129	uncertain	N/A	N/A	Transition	N/A	N/A	Northeast
	633	AP16_2008	unknown	AP	Apac	Okole River	0.9177	0.0753	0.007	Cluster 1	B	mismatch	Transition	N/A	N/A	N/A
	634	AP18_2008	unknown	AP	Apac	Okole River	0.4512	0.4634	0.0854	uncertain	B	N/A	Transition	N/A	N/A	N/A
	635	AP19_2008	unknown	AP	Apac	Okole River	0.0214	0.9502	0.0284	Cluster 2	N/A	N/A	Transition	N/A	N/A	N/A
	636	AP2_2008	unknown	AP	Apac	Okole River	0.2216	0.7714	0.007	uncertain	N/A	N/A	Transition	N/A	N/A	N/A
	637	AP20_2008	unknown	AP	Apac	Okole River	0.7122	0.2682	0.0196	uncertain	B	N/A	Transition	N/A	N/A	N/A
	638	AP3_2008	unknown	AP	Apac	Okole River	0.7309	0.1684	0.1007	uncertain	N/A	N/A	Transition	N/A	N/A	N/A
	639	AP5_2008	unknown	AP	Apac	Okole River	0.7253	0.2656	0.0091	uncertain	N/A	N/A	Transition	N/A	N/A	N/A
	640	AP7_2008	unknown	AP	Apac	Okole River	0.5034	0.4754	0.0212	uncertain	A	N/A	Transition	N/A	N/A	N/A
	641	AP8_2008	unknown	AP	Apac	Okole River	0.5826	0.3986	0.0188	uncertain	B	N/A	Transition	N/A	N/A	N/A
	642	AP9_2008	unknown	AP	Apac	Okole River	0.8404	0.1529	0.0067	uncertain	N/A	N/A	Transition	N/A	N/A	N/A
	643	AP21_2008	unknown	AP	Apac	Okole River	N/A	N/A	N/A	N/A	B	N/A	Transition	N/A	N/A	N/A
	644	AP25_2008	unknown	AP	Apac	Okole River	N/A	N/A	N/A	N/A	A	N/A	Transition	N/A	N/A	N/A
	645	AP27_2008	unknown	AP	Apac	Okole River	N/A	N/A	N/A	N/A	B	N/A	Transition	N/A	N/A	N/A
	646	AP29_2008	unknown	AP	Apac	Okole River	N/A	N/A	N/A	N/A	B	N/A	Transition	N/A	N/A	N/A
	647	AP33_2008	unknown	AP	Apac	Okole River	N/A	N/A	N/A	N/A	B	N/A	Transition	N/A	N/A	N/A
	648	AP37_2008	unknown	AP	Apac	Okole River	N/A	N/A	N/A	N/A	A	N/A	Transition	N/A	N/A	N/A
	649	AP41_2008	unknown	AP	Apac	Okole River	N/A	N/A	N/A	N/A	A	N/A	Transition	N/A	N/A	N/A
	650	AP74_2008	unknown	AP	Apac	Okole River	N/A	N/A	N/A	N/A	B	N/A	Transition	N/A	N/A	N/A
	651	AP75_2008	unknown	AP	Apac	Okole River	N/A	N/A	N/A	N/A	B	N/A	Transition	N/A	N/A	N/A
	652	AP77_2008	unknown	AP	Apac	Okole River	N/A	N/A	N/A	N/A	B	N/A	Transition	N/A	N/A	N/A
	653	UGT_10_002	unknown	UGT	Kaberamaido	Lake Kyoga	0.0278	0.9672	0.005	Cluster 2	B	match	Northeast	N/A	N/A	N/A
	654	UGT_10_003	unknown	UGT	Kaberamaido	Lake Kyoga	0.0086	0.9725	0.0189	Cluster 2	N/A	N/A	Northeast	N/A	N/A	N/A
	655	UGT_10_004	unknown	UGT	Kaberamaido	Lake Kyoga	0.0147	0.9795	0.0058	Cluster 2	N/A	N/A	Northeast	N/A	N/A	N/A
	656	UGT_10_005	unknown	UGT	Kaberamaido	Lake Kyoga	0.015	0.979	0.006	Cluster 2	N/A	N/A	Northeast	N/A	N/A	N/A
	657	UGT_10_006	unknown	UGT	Kaberamaido	Lake Kyoga	0.0203	0.9372	0.0425	Cluster 2	N/A	N/A	Northeast	N/A	N/A	N/A
	658	UGT_10_007	unknown	UGT	Kaberamaido	Lake Kyoga	0.0122	0.9818	0.006	Cluster 2	N/A	N/A	Northeast	N/A	N/A	N/A
	659	UGT_10_008	unknown	UGT	Kaberamaido	Lake Kyoga	0.0091	0.9868	0.0041	Cluster 2	N/A	N/A	Northeast	N/A	N/A	N/A
	660	UGT_10_009	unknown	UGT	Kaberamaido	Lake Kyoga	0.0176	0.9632	0.0192	Cluster 2	N/A	N/A	Northeast	N/A	N/A	N/A
	661	UGT_10_010	unknown	UGT	Kaberamaido	Lake Kyoga	0.019	0.9698	0.0112	Cluster 2	N/A	N/A	Northeast	N/A	N/A	N/A
	662	UGT_10_011	unknown	UGT	Kaberamaido	Lake Kyoga	0.0068	0.9892	0.004	Cluster 2	B	match	Northeast	N/A	N/A	N/A
	663	UGT_10_012	unknown	UGT	Kaberamaido	Lake Kyoga	0.0386	0.9508	0.0106	Cluster 2	N/A	N/A	Northeast	0.023	Transition	N/A
	664	UGT_10_013	unknown	UGT	Kaberamaido	Lake Kyoga	0.015	0.9556	0.0294	Cluster 2	N/A	N/A	Northeast	N/A	N/A	N/A
	665	UGT_10_014	unknown	UGT	Kaberamaido	Lake Kyoga	0.0074	0.9856	0.007	Cluster 2	B	match	Northeast	N/A	N/A	N/A
	666	UGT_10_015	unknown	UGT	Kaberamaido	Lake Kyoga	0.0207	0.9712	0.0081	Cluster 2	N/A	N/A	Northeast	N/A	N/A	N/A
	667	UGT_10_016	unknown	UGT	Kaberamaido	Lake Kyoga	0.0096	0.9854	0.005	Cluster 2	N/A	N/A	Northeast	N/A	N/A	N/A
	668	UGT_10_017	unknown	UGT	Kaberamaido	Lake Kyoga	0.0201	0.9716	0.0083	Cluster 2	B	match	Northeast	N/A	N/A	N/A
	669	UGT_10_018	unknown	UGT	Kaberamaido	Lake Kyoga	0.0583	0.9357	0.006	Cluster 2	B	match	Northeast	N/A	N/A	N/A
	670	UGT_10_019	unknown	UGT	Kaberamaido	Lake Kyoga	0.0079	0.9891	0.003	Cluster 2	B	match	Northeast	N/A	N/A	N/A
	671	UGT_10_020	unknown	UGT	Kaberamaido	Lake Kyoga	0.0454	0.9496	0.005	Cluster 2	N/A	N/A	Northeast	0.019	Transition	N/A
	672	UGT_10_021	unknown	UGT	Kaberamaido	Lake Kyoga	0.0206	0.9744	0.005	Cluster 2	N/A	N/A	Northeast	N/A	N/A	N/A
	673	UGT_10_022	unknown	UGT	Kaberamaido	Lake Kyoga	0.0189	0.9731	0.008	Cluster 2	B	match	Northeast	N/A	N/A	N/A
	674	UGT_10_023	unknown	UGT	Kaberamaido	Lake Kyoga	0.0081	0.9882	0.0037	Cluster 2	B	match	Northeast	N/A	N/A	N/A
	675	UGT_10_024	unknown	UGT	Kaberamaido	Lake Kyoga	0.0116	0.9819	0.0065	Cluster 2	N/A	N/A	Northeast	N/A	N/A	N/A
	676	UGT_10_036	unknown	UGT	Kaberamaido	Lake Kyoga	0.0186	0.9714	0.01	Cluster 2	N/A	N/A	Northeast	N/A	N/A	N/A
	677	UGT_10_037	unknown	UGT	Kaberamaido	Lake Kyoga	0.0098	0.9802	0.01	Cluster 2	B	match	Northeast	N/A	N/A	N/A
	678	UGT_10_038	unknown	UGT	Kaberamaido	Lake Kyoga	0.0101	0.9793	0.0106	Cluster 2	A	mismatch	Northeast	N/A	N/A	N/A
	679	UGT_10_039	unknown	UGT	Kaberamaido	Lake Kyoga	0.0138	0.9782	0.008	Cluster 2	N/A	N/A	Northeast	N/A	N/A	N/A
	680	UGT_10_040	unknown	UGT	Kaberamaido	Lake Kyoga	0.0091	0.9849	0.006	Cluster 2	N/A	N/A	Northeast	N/A	N/A	N/A
	681	UGT_10_041	unknown	UGT	Kaberamaido	Lake Kyoga	0.0111	0.9839	0.005	Cluster 2	N/A	N/A	Northeast	N/A	N/A	N/A
	682	UGT_10_042	unknown	UGT	Kaberamaido	Lake Kyoga	0.009	0.9852	0.0058	Cluster 2	N/A	N/A	Northeast	N/A	N/A	N/A
	683	UGT_10_043	unknown	UGT	Kaberamaido	Lake Kyoga	0.0122	0.9838	0.004	Cluster 2	B	match	Northeast	N/A	N/A	N/A
	684	UGT_10_044	unknown	UGT	Kaberamaido	Lake Kyoga	0.01	0.9826	0.0074	Cluster 2	N/A	N/A	Northeast	N/A	N/A	N/A
	685	UGT_10_045	unknown	UGT	Kaberamaido	Lake Kyoga	0.1062	0.8868	0.007	uncertain	N/A	N/A	Northeast	0.041	Transition	N/A
	686	UGT_10_046	unknown	UGT	Kaberamaido	Lake Kyoga	0.0174	0.9766	0.006	Cluster 2	B	match	Northeast	N/A	N/A	N/A
	687	UGT_10_047	unknown	UGT	Kaberamaido	Lake Kyoga	0.0076	0.9869	0.0055	Cluster 2	N/A	N/A	Northeast	N/A	N/A	N/A
	688	UGT_10_048	unknown	UGT	Kaberamaido	Lake Kyoga	0.0118	0.9772	0.011	Cluster 2	N/A	N/A	Northeast	N/A	N/A	N/A
	689	UGT_10_049	unknown	UGT	Kaberamaido	Lake Kyoga	0.0125	0.9817	0.0058	Cluster 2	B	match	Northeast	N/A	N/A	N/A
	690	UGT_10_050	unknown	UGT	Kaberamaido	Lake Kyoga	0.0105	0.9845	0.005	Cluster 2	N/A	N/A	Northeast	N/A	N/A	N/A
	691	UGT_10_051	unknown	UGT	Kaberamaido	Lake Kyoga	0.012	0.9751	0.0129	Cluster 2	N/A	N/A	Northeast	N/A	N/A	N/A
	692	UGT_10_052	unknown	UGT	Kaberamaido	Lake Kyoga	0.0831	0.8256	0.0913	uncertain	B	N/A	Northeast	0.005	Transition	Transition
	693	UGT_10_053	unknown	UGT	Kaberamaido	Lake Kyoga	0.0238	0.9693	0.0069	Cluster 2	N/A	N/A	Northeast	N/A	N/A	N/A
	694	UGT_10_054	unknown	UGT	Kaberamaido	Lake Kyoga	0.0186	0.9773	0.0041	Cluster 2	N/A	N/A	Northeast	N/A	N/A	N/A
	695	UGT_10_055	unknown	UGT	Kaberamaido	Lake Kyoga	0.0102	0.9857	0.0041	Cluster 2	N/A	N/A	Northeast	N/A	N/A	N/A
	696	UGT_10_056	unknown	UGT	Kaberamaido	Lake Kyoga	0.009	0.9835	0.0075	Cluster 2	N/A	N/A	Northeast	N/A	N/A	N/A
	697	UGT_10_101	unknown	UGT	Kaberamaido	Lake Kyoga	0.0079	0.9881	0.004	Cluster 2	N/A	N/A	Northeast	N/A	N/A	N/A
	698	UGT_10_102	unknown	UGT	Kaberamaido	Lake Kyoga	0.009	0.987	0.004	Cluster 2	N/A	N/A	Northeast	N/A	N/A	N/A
	699	UGT_10_103	unknown	UGT	Kaberamaido	Lake Kyoga	0.0117	0.9773	0.011	Cluster 2	N/A	N/A	Northeast	N/A	N/A	N/A
	700	UGT_10_104	unknown	UGT	Kaberamaido	Lake Kyoga	0.005	0.99	0.005	Cluster 2	N/A	N/A	Northeast	N/A	N/A	N/A
	701	UGT_10_105	unknown	UGT	Kaberamaido	Lake Kyoga	0.006	0.9847	0.0093	Cluster 2	N/A	N/A	Northeast	N/A	N/A	N/A
	702	UGT_10_106	unknown	UGT	Kaberamaido	Lake Kyoga	0.0291	0.9646	0.0063	Cluster 2	N/A	N/A	Northeast	N/A	N/A	N/A
	703	UGT_10_107	unknown	UGT	Kaberamaido	Lake Kyoga	0.0069	0.9871	0.006	Cluster 2	N/A	N/A	Northeast	N/A	N/A	N/A
	704	UGT_10_108	unknown	UGT	Kaberamaido	Lake Kyoga	0.0123	0.9787	0.009	Cluster 2	N/A	N/A	Northeast	N/A	N/A	N/A
	705	UGT_10_109	unknown	UGT	Kaberamaido	Lake Kyoga	0.006	0.99	0.004	Cluster 2	B	match	Northeast	N/A	N/A	N/A
	706	UGT_10_110	unknown	UGT	Kaberamaido	Lake Kyoga	0.0059	0.9901	0.004	Cluster 2	A	mismatch	Northeast	N/A	N/A	N/A
	707	UGT_10_111	unknown	UGT	Kaberamaido	Lake Kyoga	0.0144	0.9816	0.004	Cluster 2	B	match	Northeast	N/A	N/A	N/A
	708	UGT_10_112	unknown	UGT	Kaberamaido	Lake Kyoga	0.0129	0.9811	0.006	Cluster 2	B	match	Northeast	N/A	N/A	N/A
	709	UGT_10_113	unknown	UGT	Kaberamaido	Lake Kyoga	0.0216	0.9734	0.005	Cluster 2	N/A	N/A	Northeast	N/A	N/A	N/A
	710	UGT_10_114	unknown	UGT	Kaberamaido	Lake Kyoga	0.057	0.9079	0.0351	Cluster 2	B	match	Northeast	N/A	N/A	N/A
	711	UGT_10_115	unknown	UGT	Kaberamaido	Lake Kyoga	0.0223	0.9727	0.005	Cluster 2	N/A	N/A	Northeast	N/A	N/A	N/A
	712	UGT_10_116	unknown	UGT	Kaberamaido	Lake Kyoga	0.0089	0.9871	0.004	Cluster 2	B	match	Northeast	N/A	N/A	N/A
	713	UGT_10_117	unknown	UGT	Kaberamaido	Lake Kyoga	0.0121	0.9839	0.004	Cluster 2	N/A	N/A	Northeast	N/A	N/A	N/A
	714	UGT_10_118	unknown	UGT	Kaberamaido	Lake Kyoga	0.0086	0.9847	0.0067	Cluster 2	N/A	N/A	Northeast	N/A	N/A	N/A
	715	UGT_10_119	unknown	UGT	Kaberamaido	Lake Kyoga	0.006	0.9774	0.0166	Cluster 2	N/A	N/A	Northeast	N/A	N/A	N/A
	716	UGT_10_120	unknown	UGT	Kaberamaido	Lake Kyoga	0.0091	0.9851	0.0058	Cluster 2	N/A	N/A	Northeast	N/A	N/A	N/A
	717	AM11e001	M	AM	Aminakwach	Lake Kyoga	0.0448	0.95	0.0052	Cluster 2	N/A	N/A	Northeast	N/A	N/A	N/A
	718	AM11e002	M	AM	Aminakwach	Lake Kyoga	0.01	0.985	0.005	Cluster 2	N/A	N/A	Northeast	N/A	N/A	N/A
	719	AM11e003	M	AM	Aminakwach	Lake Kyoga	0.0462	0.8942	0.0596	uncertain	B	N/A	Northeast	N/A	N/A	N/A
	720	AM11e004	M	AM	Aminakwach	Lake Kyoga	0.0092	0.9828	0.008	Cluster 2	B	match	Northeast	N/A	N/A	N/A
	721	AM11e005	M	AM	Aminakwach	Lake Kyoga	0.0142	0.9608	0.025	Cluster 2	B	match	Northeast	N/A	N/A	N/A
	722	AM11e006	M	AM	Aminakwach	Lake Kyoga	0.0117	0.9813	0.007	Cluster 2	B	match	Northeast	N/A	N/A	N/A
	723	AM11e008	M	AM	Aminakwach	Lake Kyoga	0.0157	0.9754	0.0089	Cluster 2	N/A	N/A	Northeast	N/A	N/A	N/A
	724	AM11e009	M	AM	Aminakwach	Lake Kyoga	0.006	0.989	0.005	Cluster 2	B	match	Northeast	N/A	N/A	N/A
	725	AM11e010	M	AM	Aminakwach	Lake Kyoga	0.0339	0.9581	0.008	Cluster 2	B	match	Northeast	N/A	N/A	N/A
	726	AM11e013	M	AM	Aminakwach	Lake Kyoga	0.0227	0.9716	0.0057	Cluster 2	B	match	Northeast	N/A	N/A	N/A
	727	AM11e014	M	AM	Aminakwach	Lake Kyoga	0.0084	0.9816	0.01	Cluster 2	B	match	Northeast	N/A	N/A	N/A
	728	AM11e015	M	AM	Aminakwach	Lake Kyoga	0.0183	0.9744	0.0073	Cluster 2	B	match	Northeast	N/A	N/A	N/A
	729	AM11e016	M	AM	Aminakwach	Lake Kyoga	0.0082	0.9868	0.005	Cluster 2	N/A	N/A	Northeast	N/A	N/A	N/A
	730	AM11e017	M	AM	Aminakwach	Lake Kyoga	0.0087	0.9863	0.005	Cluster 2	N/A	N/A	Northeast	N/A	N/A	N/A
	731	AM11e022	M	AM	Aminakwach	Lake Kyoga	0.0205	0.9755	0.004	Cluster 2	B	match	Northeast	N/A	N/A	N/A
	732	AM11e024	M	AM	Aminakwach	Lake Kyoga	0.0085	0.9877	0.0038	Cluster 2	B	match	Northeast	N/A	N/A	N/A
	733	AM11e025	M	AM	Aminakwach	Lake Kyoga	0.0186	0.9754	0.006	Cluster 2	B	match	Northeast	N/A	N/A	N/A
	734	AM11e025.1	M	AM	Aminakwach	Lake Kyoga	0.0218	0.9713	0.0069	Cluster 2	N/A	N/A	Northeast	N/A	N/A	N/A
	735	AM11e026	M	AM	Aminakwach	Lake Kyoga	0.0142	0.9744	0.0114	Cluster 2	B	match	Northeast	N/A	N/A	N/A
	736	AM11e027	M	AM	Aminakwach	Lake Kyoga	0.013	0.9816	0.0054	Cluster 2	N/A	N/A	Northeast	N/A	N/A	N/A
	737	AM11e028	M	AM	Aminakwach	Lake Kyoga	0.0167	0.9773	0.006	Cluster 2	N/A	N/A	Northeast	N/A	N/A	N/A
	738	AM11e029	M	AM	Aminakwach	Lake Kyoga	0.0133	0.9777	0.009	Cluster 2	N/A	N/A	Northeast	N/A	N/A	N/A
	739	AM11e031	M	AM	Aminakwach	Lake Kyoga	0.0069	0.9901	0.003	Cluster 2	N/A	N/A	Northeast	N/A	N/A	N/A
	740	AM11e036	M	AM	Aminakwach	Lake Kyoga	0.011	0.9837	0.0053	Cluster 2	N/A	N/A	Northeast	N/A	N/A	N/A
	741	AM11e037	M	AM	Aminakwach	Lake Kyoga	0.1239	0.8544	0.0217	uncertain	N/A	N/A	Northeast	N/A	N/A	N/A
	742	AM11e038	M	AM	Aminakwach	Lake Kyoga	0.0065	0.9885	0.005	Cluster 2	B	match	Northeast	N/A	N/A	N/A
	743	AM11e039	M	AM	Aminakwach	Lake Kyoga	0.0097	0.9853	0.005	Cluster 2	B	match	Northeast	N/A	N/A	N/A
	744	AM11e040	M	AM	Aminakwach	Lake Kyoga	0.0083	0.9858	0.0059	Cluster 2	B	match	Northeast	N/A	N/A	N/A
	745	AM11e041	M	AM	Aminakwach	Lake Kyoga	0.0184	0.9776	0.004	Cluster 2	N/A	N/A	Northeast	0.026	Transition	N/A
	746	AM11e046	M	AM	Aminakwach	Lake Kyoga	0.007	0.9887	0.0043	Cluster 2	N/A	N/A	Northeast	N/A	N/A	N/A
	747	AMI_14_376	M	AMI	Aminakwach	Lake Kyoga	0.0197	0.9763	0.004	Cluster 2	B	match	Northeast	N/A	N/A	N/A
	748	AMI_14_381	M	AMI	Aminakwach	Lake Kyoga	0.007	0.983	0.01	Cluster 2	N/A	N/A	Northeast	N/A	N/A	N/A
	749	AMI_14_382	F	AMI	Aminakwach	Lake Kyoga	0.0261	0.9537	0.0202	Cluster 2	B	match	Northeast	N/A	N/A	N/A
	750	AMI_14_387	M	AMI	Aminakwach	Lake Kyoga	0.006	0.9899	0.0041	Cluster 2	N/A	N/A	Northeast	N/A	N/A	N/A
	751	AMI_14_581	M	AMI	Aminakwach	Lake Kyoga	0.0174	0.9731	0.0095	Cluster 2	B	match	Northeast	N/A	N/A	N/A
	752	AMI_14_582	F	AMI	Aminakwach	Lake Kyoga	0.0147	0.9803	0.005	Cluster 2	B	match	Northeast	N/A	N/A	N/A
	753	AMI_14_586	M	AMI	Aminakwach	Lake Kyoga	0.0119	0.9851	0.003	Cluster 2	B	match	Northeast	N/A	N/A	N/A
	754	AMI_14_587	M	AMI	Aminakwach	Lake Kyoga	0.006	0.989	0.005	Cluster 2	N/A	N/A	Northeast	N/A	N/A	N/A
	755	AMI_14_607	M	AMI	Aminakwach	Lake Kyoga	0.0201	0.9749	0.005	Cluster 2	B	match	Northeast	N/A	N/A	N/A
	756	AMI_14_628	F	AMI	Aminakwach	Lake Kyoga	0.0096	0.9811	0.0093	Cluster 2	N/A	N/A	Northeast	N/A	N/A	N/A
	757	AMI_14_629	F	AMI	Aminakwach	Lake Kyoga	0.0093	0.9837	0.007	Cluster 2	B	match	Northeast	N/A	N/A	N/A
	758	AMI_14_630	M	AMI	Aminakwach	Lake Kyoga	0.028	0.9632	0.0088	Cluster 2	N/A	N/A	Northeast	N/A	N/A	N/A
	759	AMI_14_631	M	AMI	Aminakwach	Lake Kyoga	0.0071	0.9849	0.008	Cluster 2	N/A	N/A	Northeast	N/A	N/A	N/A
	760	AMI_14_632	F	AMI	Aminakwach	Lake Kyoga	0.0132	0.9743	0.0125	Cluster 2	B	match	Northeast	N/A	N/A	N/A
	761	AMI_14_633	M	AMI	Aminakwach	Lake Kyoga	0.007	0.989	0.004	Cluster 2	B	match	Northeast	N/A	N/A	N/A
	762	AMI_14_635	M	AMI	Aminakwach	Lake Kyoga	0.0472	0.9488	0.004	Cluster 2	B	match	Northeast	N/A	N/A	N/A
	763	AMI_14_636	F	AMI	Aminakwach	Lake Kyoga	0.0372	0.9545	0.0083	Cluster 2	N/A	N/A	Northeast	N/A	N/A	N/A
	764	AMI_14_683	F	AMI	Aminakwach	Lake Kyoga	0.0091	0.985	0.0059	Cluster 2	N/A	N/A	Northeast	N/A	N/A	N/A
	765	AMI_14_684	F	AMI	Aminakwach	Lake Kyoga	0.0052	0.9918	0.003	Cluster 2	N/A	N/A	Northeast	N/A	N/A	N/A
	766	AMI_14_689	F	AMI	Aminakwach	Lake Kyoga	0.037	0.954	0.009	Cluster 2	N/A	N/A	Northeast	N/A	N/A	N/A
	767	AMI_14_690	M	AMI	Aminakwach	Lake Kyoga	0.0138	0.9792	0.007	Cluster 2	N/A	N/A	Northeast	N/A	N/A	N/A
	768	AMI_14_691	F	AMI	Aminakwach	Lake Kyoga	0.02	0.976	0.004	Cluster 2	N/A	N/A	Northeast	N/A	N/A	N/A
	769	AMI_14_692	F	AMI	Aminakwach	Lake Kyoga	0.008	0.982	0.01	Cluster 2	N/A	N/A	Northeast	N/A	N/A	N/A
	770	AMI_14_693	F	AMI	Aminakwach	Lake Kyoga	0.025	0.971	0.004	Cluster 2	N/A	N/A	Northeast	N/A	N/A	N/A
	771	AMI_14_694	M	AMI	Aminakwach	Lake Kyoga	0.007	0.987	0.006	Cluster 2	N/A	N/A	Northeast	N/A	N/A	N/A
	772	OC12e001	unknown	OC	Oculoi	Lake Kyoga	0.1418	0.8519	0.0063	uncertain	N/A	N/A	Northeast	N/A	N/A	N/A
	773	OC12e002	unknown	OC	Oculoi	Lake Kyoga	0.0087	0.9872	0.0041	Cluster 2	A	mismatch	Northeast	N/A	N/A	N/A
	774	OC12e003	unknown	OC	Oculoi	Lake Kyoga	0.4884	0.5048	0.0069	uncertain	B	N/A	Northeast	0.007	Transition	N/A
	775	OC12e004	unknown	OC	Oculoi	Lake Kyoga	0.0203	0.9721	0.0076	Cluster 2	N/A	N/A	Northeast	N/A	N/A	N/A
	776	OC12e005	unknown	OC	Oculoi	Lake Kyoga	0.0432	0.8562	0.1006	uncertain	B	N/A	Northeast	N/A	N/A	N/A
	777	OC12e006	unknown	OC	Oculoi	Lake Kyoga	0.0138	0.922	0.0642	Cluster 2	B	match	Northeast	N/A	N/A	N/A
	778	OC12e007	unknown	OC	Oculoi	Lake Kyoga	0.0124	0.9836	0.004	Cluster 2	B	match	Northeast	N/A	N/A	N/A
	779	OC12e008	unknown	OC	Oculoi	Lake Kyoga	0.0161	0.97	0.0139	Cluster 2	B	match	Northeast	N/A	N/A	N/A
	780	OC12e009	unknown	OC	Oculoi	Lake Kyoga	0.0077	0.9863	0.006	Cluster 2	B	match	Northeast	N/A	N/A	N/A
	781	OC12e010	unknown	OC	Oculoi	Lake Kyoga	0.0155	0.9805	0.004	Cluster 2	N/A	N/A	Northeast	N/A	N/A	N/A
	782	OC12e011	unknown	OC	Oculoi	Lake Kyoga	0.0147	0.9823	0.003	Cluster 2	B	match	Northeast	N/A	N/A	N/A
	783	OC12e012	unknown	OC	Oculoi	Lake Kyoga	0.0144	0.9816	0.004	Cluster 2	B	match	Northeast	N/A	N/A	N/A
	784	OC12e013	unknown	OC	Oculoi	Lake Kyoga	0.009	0.9831	0.0079	Cluster 2	B	match	Northeast	N/A	N/A	N/A
	785	OC12e014	M	OC	Oculoi	Lake Kyoga	0.0223	0.9114	0.0663	Cluster 2	B	match	Northeast	N/A	N/A	N/A
	786	OC12e015	M	OC	Oculoi	Lake Kyoga	0.0098	0.9861	0.0041	Cluster 2	B	match	Northeast	N/A	N/A	N/A
	787	OC12e016	F	OC	Oculoi	Lake Kyoga	0.0176	0.9637	0.0187	Cluster 2	B	match	Northeast	N/A	N/A	N/A
	788	OC12e017	F	OC	Oculoi	Lake Kyoga	0.0144	0.9796	0.006	Cluster 2	B	match	Northeast	N/A	N/A	N/A
	789	OC12e018	F	OC	Oculoi	Lake Kyoga	0.012	0.984	0.004	Cluster 2	N/A	N/A	Northeast	N/A	N/A	N/A
	790	OC12e019	M	OC	Oculoi	Lake Kyoga	0.0097	0.9843	0.006	Cluster 2	N/A	N/A	Northeast	N/A	N/A	N/A
	791	OC12e020	F	OC	Oculoi	Lake Kyoga	0.009	0.9842	0.0068	Cluster 2	N/A	N/A	Northeast	N/A	N/A	N/A
	792	OCU_14_024	M	OCU	Oculoi	Lake Kyoga	0.0203	0.9707	0.009	Cluster 2	N/A	N/A	Northeast	N/A	N/A	N/A
	793	OCU_14_199	M	OCU	Oculoi	Lake Kyoga	0.009	0.9869	0.0041	Cluster 2	B	match	Northeast	N/A	N/A	N/A
	794	OCU_14_216	M	OCU	Oculoi	Lake Kyoga	0.0205	0.9715	0.008	Cluster 2	B	match	Northeast	N/A	N/A	N/A
	795	OCU_14_230	F	OCU	Oculoi	Lake Kyoga	0.0407	0.9472	0.0121	Cluster 2	B	match	Northeast	N/A	N/A	N/A
	796	OCU_14_284	F	OCU	Oculoi	Lake Kyoga	0.0481	0.9389	0.013	Cluster 2	N/A	N/A	Northeast	N/A	N/A	N/A
	797	OCU_14_370	F	OCU	Oculoi	Lake Kyoga	0.0404	0.9425	0.0171	Cluster 2	B	match	Northeast	N/A	N/A	N/A
	798	OCU_14_423	F	OCU	Oculoi	Lake Kyoga	0.0286	0.9463	0.0251	Cluster 2	B	match	Northeast	N/A	N/A	N/A
	799	OCU_14_462	M	OCU	Oculoi	Lake Kyoga	0.015	0.98	0.005	Cluster 2	B	match	Northeast	N/A	N/A	N/A
	800	OCU_14_468	M	OCU	Oculoi	Lake Kyoga	0.0089	0.9749	0.0162	Cluster 2	N/A	N/A	Northeast	N/A	N/A	N/A
	801	OCU_14_469	M	OCU	Oculoi	Lake Kyoga	0.0288	0.939	0.0322	Cluster 2	N/A	N/A	Northeast	N/A	N/A	N/A
	802	OCU_14_471	F	OCU	Oculoi	Lake Kyoga	0.0539	0.9391	0.007	Cluster 2	N/A	N/A	Northeast	N/A	N/A	N/A
	803	OCU_14_472	F	OCU	Oculoi	Lake Kyoga	0.006	0.988	0.006	Cluster 2	B	match	Northeast	N/A	N/A	N/A
	804	OCU_14_474	F	OCU	Oculoi	Lake Kyoga	0.009	0.984	0.007	Cluster 2	N/A	N/A	Northeast	N/A	N/A	N/A
	805	OCU_14_482	M	OCU	Oculoi	Lake Kyoga	0.012	0.9759	0.0121	Cluster 2	B	match	Northeast	N/A	N/A	N/A
	806	OCU_14_487	M	OCU	Oculoi	Lake Kyoga	0.0141	0.9751	0.0108	Cluster 2	N/A	N/A	Northeast	N/A	N/A	N/A
	807	OCU_14_503	F	OCU	Oculoi	Lake Kyoga	0.0082	0.9868	0.005	Cluster 2	N/A	N/A	Northeast	N/A	N/A	N/A
	808	OCU_14_505	M	OCU	Oculoi	Lake Kyoga	0.109	0.882	0.009	uncertain	N/A	N/A	Northeast	N/A	N/A	N/A
	809	OCU_14_512	F	OCU	Oculoi	Lake Kyoga	0.0091	0.9871	0.0038	Cluster 2	B	match	Northeast	N/A	N/A	N/A
	810	OCU_14_514	M	OCU	Oculoi	Lake Kyoga	0.0089	0.9844	0.0067	Cluster 2	N/A	N/A	Northeast	N/A	N/A	N/A
	811	OCU_14_515	F	OCU	Oculoi	Lake Kyoga	0.0134	0.9816	0.005	Cluster 2	B	match	Northeast	N/A	N/A	N/A
	812	OCU_14_517	F	OCU	Oculoi	Lake Kyoga	0.0196	0.9764	0.004	Cluster 2	N/A	N/A	Northeast	N/A	N/A	N/A
	813	OCU_14_522	F	OCU	Oculoi	Lake Kyoga	0.0381	0.9329	0.029	Cluster 2	N/A	N/A	Northeast	N/A	N/A	N/A
	814	OCU_14_536	M	OCU	Oculoi	Lake Kyoga	0.0097	0.9812	0.0091	Cluster 2	B	match	Northeast	N/A	N/A	N/A
	815	OCU_14_539	M	OCU	Oculoi	Lake Kyoga	0.396	0.5947	0.0093	uncertain	N/A	N/A	Northeast	0.008	Transition	N/A
	816	OCU_14_553	M	OCU	Oculoi	Lake Kyoga	0.0097	0.9843	0.006	Cluster 2	N/A	N/A	Northeast	N/A	N/A	N/A
	817	KAG_15_715	F	KAG	Kangai	Lake Kyoga	0.425	0.5265	0.0485	uncertain	N/A	N/A	Northeast	0.002	Transition	Transition
	818	KAG_15_716	F	KAG	Kangai	Lake Kyoga	0.0071	0.9889	0.004	Cluster 2	B	match	Northeast	N/A	N/A	N/A
	819	KAG_15_717	F	KAG	Kangai	Lake Kyoga	0.011	0.98	0.009	Cluster 2	B	match	Northeast	N/A	N/A	N/A
	820	KAG_15_718	M	KAG	Kangai	Lake Kyoga	0.1988	0.7863	0.0149	uncertain	B	N/A	Northeast	N/A	N/A	N/A
	821	KAG_15_719	M	KAG	Kangai	Lake Kyoga	0.0083	0.9865	0.0052	Cluster 2	B	match	Northeast	N/A	N/A	N/A
	822	KAG_15_720	M	KAG	Kangai	Lake Kyoga	0.015	0.98	0.005	Cluster 2	B	match	Northeast	N/A	N/A	N/A
	823	KAG_15_721	M	KAG	Kangai	Lake Kyoga	0.2981	0.6788	0.0231	uncertain	B	N/A	Northeast	N/A	N/A	N/A
	824	KAG_15_725	F	KAG	Kangai	Lake Kyoga	0.0154	0.9766	0.008	Cluster 2	B	match	Northeast	N/A	N/A	N/A
	825	KAG_15_726	F	KAG	Kangai	Lake Kyoga	0.0191	0.9749	0.006	Cluster 2	B	match	Northeast	N/A	N/A	N/A
	826	KAG_15_727	M	KAG	Kangai	Lake Kyoga	0.3243	0.6687	0.007	uncertain	B	N/A	Northeast	0.002	Transition	N/A
	827	KAG_15_728	M	KAG	Kangai	Lake Kyoga	0.01	0.9813	0.0087	Cluster 2	N/A	N/A	Northeast	N/A	N/A	N/A
	828	KAG_15_731	F	KAG	Kangai	Lake Kyoga	0.0269	0.9691	0.004	Cluster 2	N/A	N/A	Northeast	N/A	N/A	N/A
	829	KAG_15_732	M	KAG	Kangai	Lake Kyoga	0.0143	0.9777	0.008	Cluster 2	N/A	N/A	Northeast	N/A	N/A	N/A
	830	KAG_15_733	F	KAG	Kangai	Lake Kyoga	0.0073	0.9887	0.004	Cluster 2	N/A	N/A	Northeast	N/A	N/A	N/A
	831	KAG_15_735	M	KAG	Kangai	Lake Kyoga	0.0151	0.9276	0.0573	Cluster 2	N/A	N/A	Northeast	N/A	N/A	N/A
	832	KAG_15_768	F	KAG	Kangai	Lake Kyoga	0.0151	0.9711	0.0138	Cluster 2	N/A	N/A	Northeast	N/A	N/A	N/A
	833	KAG_15_769	M	KAG	Kangai	Lake Kyoga	0.007	0.988	0.005	Cluster 2	N/A	N/A	Northeast	N/A	N/A	N/A
	834	KAG_15_776	F	KAG	Kangai	Lake Kyoga	0.0077	0.9883	0.004	Cluster 2	N/A	N/A	Northeast	N/A	N/A	N/A
	835	KAG_15_782	M	KAG	Kangai	Lake Kyoga	0.013	0.983	0.004	Cluster 2	N/A	N/A	Northeast	N/A	N/A	N/A
	836	KAG_15_783	F	KAG	Kangai	Lake Kyoga	0.0092	0.9856	0.0052	Cluster 2	N/A	N/A	Northeast	N/A	N/A	N/A
	837	UWA_14_001	F	UWA	Uganda Wildlife Authority	Victoria Nile	0.0121	0.004	0.9839	Cluster 3	N/A	N/A	West	N/A	N/A	N/A
	838	UWA_14_002	F	UWA	Uganda Wildlife Authority	Victoria Nile	0.005	0.0045	0.9905	Cluster 3	N/A	N/A	West	N/A	N/A	N/A
	839	UWA_14_004	M	UWA	Uganda Wildlife Authority	Victoria Nile	0.005	0.0058	0.9892	Cluster 3	N/A	N/A	West	N/A	N/A	N/A
	840	UWA_14_005	M	UWA	Uganda Wildlife Authority	Victoria Nile	0.0154	0.0121	0.9725	Cluster 3	N/A	N/A	West	N/A	N/A	N/A
	841	UWA_14_006	M	UWA	Uganda Wildlife Authority	Victoria Nile	0.0952	0.0184	0.8864	uncertain	N/A	N/A	West	N/A	N/A	N/A
	842	UWA_14_007	F	UWA	Uganda Wildlife Authority	Victoria Nile	0.0065	0.005	0.9885	Cluster 3	N/A	N/A	West	N/A	N/A	N/A
	843	UWA_14_008	F	UWA	Uganda Wildlife Authority	Victoria Nile	0.0084	0.029	0.9626	Cluster 3	N/A	N/A	West	N/A	N/A	N/A
	844	UWA_14_009	F	UWA	Uganda Wildlife Authority	Victoria Nile	0.03	0.0276	0.9424	Cluster 3	A	mismatch	West	N/A	N/A	N/A
	845	UWA_14_010	F	UWA	Uganda Wildlife Authority	Victoria Nile	0.0111	0.006	0.9829	Cluster 3	A	mismatch	West	N/A	N/A	N/A
	846	UWA_14_011	F	UWA	Uganda Wildlife Authority	Victoria Nile	0.0074	0.006	0.9866	Cluster 3	C	match	West	N/A	N/A	N/A
	847	UWA_14_012	F	UWA	Uganda Wildlife Authority	Victoria Nile	0.006	0.0034	0.9906	Cluster 3	C	match	West	N/A	N/A	N/A
	848	UWA_14_013	M	UWA	Uganda Wildlife Authority	Victoria Nile	0.0264	0.0305	0.9431	Cluster 3	C	match	West	N/A	N/A	N/A
	849	UWA_14_014	M	UWA	Uganda Wildlife Authority	Victoria Nile	0.004	0.004	0.992	Cluster 3	A	mismatch	West	N/A	N/A	N/A
	850	UWA_14_015	M	UWA	Uganda Wildlife Authority	Victoria Nile	0.0239	0.0106	0.9655	Cluster 3	A	mismatch	West	N/A	N/A	N/A
	851	UWA_14_016	M	UWA	Uganda Wildlife Authority	Victoria Nile	0.0194	0.0044	0.9762	Cluster 3	A	mismatch	West	N/A	N/A	N/A
	852	UWA_14_017	F	UWA	Uganda Wildlife Authority	Victoria Nile	0.0204	0.0175	0.9621	Cluster 3	N/A	N/A	West	N/A	N/A	N/A
	853	UWA_14_018	F	UWA	Uganda Wildlife Authority	Victoria Nile	0.0275	0.007	0.9655	Cluster 3	N/A	N/A	West	N/A	N/A	N/A
	854	UWA_14_033	F	UWA	Uganda Wildlife Authority	Victoria Nile	0.0134	0.0168	0.9698	Cluster 3	C	match	West	N/A	N/A	N/A
	855	UWA_14_034	F	UWA	Uganda Wildlife Authority	Victoria Nile	0.0131	0.009	0.9779	Cluster 3	N/A	N/A	West	N/A	N/A	N/A
	856	UWA_14_035	F	UWA	Uganda Wildlife Authority	Victoria Nile	0.005	0.006	0.989	Cluster 3	N/A	N/A	West	N/A	N/A	N/A
	857	UWA_14_036	M	UWA	Uganda Wildlife Authority	Victoria Nile	0.005	0.0071	0.9879	Cluster 3	A	mismatch	West	N/A	N/A	N/A
	858	UWA_14_037	M	UWA	Uganda Wildlife Authority	Victoria Nile	0.011	0.01	0.979	Cluster 3	A	mismatch	West	N/A	N/A	N/A
	859	UWA_14_038	M	UWA	Uganda Wildlife Authority	Victoria Nile	0.004	0.005	0.991	Cluster 3	N/A	N/A	West	N/A	N/A	N/A
	860	UWA_14_039	M	UWA	Uganda Wildlife Authority	Victoria Nile	0.0231	0.0229	0.954	Cluster 3	N/A	N/A	West	N/A	N/A	N/A
	861	UWA_14_040	F	UWA	Uganda Wildlife Authority	Victoria Nile	0.0763	0.0181	0.9056	Cluster 3	N/A	N/A	West	N/A	N/A	N/A
	862	KR10e1058	M	KR	Karuma	Victoria Nile	0.072	0.0212	0.9068	Cluster 3	N/A	N/A	West	N/A	N/A	N/A
	863	KR10e1067	M	KR	Karuma	Victoria Nile	0.0112	0.005	0.9838	Cluster 3	N/A	N/A	West	N/A	N/A	N/A
	864	KR10e1072	F	KR	Karuma	Victoria Nile	0.066	0.007	0.927	Cluster 3	N/A	N/A	West	N/A	N/A	N/A
	865	KR10e1080	F	KR	Karuma	Victoria Nile	0.07	0.1303	0.7997	uncertain	N/A	N/A	West	N/A	N/A	N/A
	866	KR10e1082	F	KR	Karuma	Victoria Nile	0.1198	0.0563	0.8239	uncertain	N/A	N/A	West	N/A	N/A	N/A
	867	KR10e1089	M	KR	Karuma	Victoria Nile	0.008	0.0129	0.9791	Cluster 3	N/A	N/A	West	N/A	N/A	N/A
	868	KR10e1103	F	KR	Karuma	Victoria Nile	0.0046	0.006	0.9894	Cluster 3	N/A	N/A	West	N/A	N/A	N/A
	869	KR10e1123	F	KR	Karuma	Victoria Nile	0.0079	0.008	0.9841	Cluster 3	N/A	N/A	West	N/A	N/A	N/A
	870	KR10e1130	F	KR	Karuma	Victoria Nile	0.0122	0.0121	0.9757	Cluster 3	N/A	N/A	West	N/A	N/A	N/A
	871	KR10e1132	F	KR	Karuma	Victoria Nile	0.006	0.005	0.989	Cluster 3	N/A	N/A	West	N/A	N/A	N/A
	872	KR10e1136	M	KR	Karuma	Victoria Nile	0.014	0.007	0.979	Cluster 3	N/A	N/A	West	N/A	N/A	N/A
	873	KR10e1142	M	KR	Karuma	Victoria Nile	0.006	0.004	0.99	Cluster 3	N/A	N/A	West	N/A	N/A	N/A
	874	KR10e1145	M	KR	Karuma	Victoria Nile	0.004	0.0036	0.9924	Cluster 3	N/A	N/A	West	N/A	N/A	N/A
	875	KR10e1146	M	KR	Karuma	Victoria Nile	0.005	0.0165	0.9785	Cluster 3	N/A	N/A	West	N/A	N/A	N/A
	876	KR10e1147	M	KR	Karuma	Victoria Nile	0.0122	0.0068	0.981	Cluster 3	N/A	N/A	West	N/A	N/A	N/A
	877	KR10e1149	M	KR	Karuma	Victoria Nile	0.0444	0.0697	0.8859	uncertain	N/A	N/A	West	N/A	N/A	N/A
	878	KR10e1152	F	KR	Karuma	Victoria Nile	0.0331	0.006	0.9609	Cluster 3	N/A	N/A	West	N/A	N/A	N/A
	879	KR10e1153	F	KR	Karuma	Victoria Nile	0.009	0.0042	0.9868	Cluster 3	N/A	N/A	West	N/A	N/A	N/A
	880	KR10e1155	F	KR	Karuma	Victoria Nile	0.004	0.0034	0.9926	Cluster 3	N/A	N/A	West	N/A	N/A	N/A
	881	KR10e1158	F	KR	Karuma	Victoria Nile	0.0254	0.0162	0.9584	Cluster 3	N/A	N/A	West	N/A	N/A	N/A
	882	KR10e1160	F	KR	Karuma	Victoria Nile	0.0211	0.0655	0.9134	Cluster 3	N/A	N/A	West	N/A	N/A	N/A
	883	KR10e1163	F	KR	Karuma	Victoria Nile	0.0131	0.0239	0.963	Cluster 3	N/A	N/A	West	N/A	N/A	N/A
	884	KR10e1168	F	KR	Karuma	Victoria Nile	0.019	0.0173	0.9637	Cluster 3	N/A	N/A	West	N/A	N/A	N/A
	885	KR10e1177	M	KR	Karuma	Victoria Nile	0.0626	0.0261	0.9113	Cluster 3	N/A	N/A	West	N/A	N/A	N/A
	886	KR10e1178	M	KR	Karuma	Victoria Nile	0.013	0.0261	0.9609	Cluster 3	N/A	N/A	West	N/A	N/A	N/A
	887	KR10e1182	M	KR	Karuma	Victoria Nile	0.0142	0.0095	0.9763	Cluster 3	N/A	N/A	West	N/A	N/A	N/A
	888	KR10e1185	F	KR	Karuma	Victoria Nile	0.0153	0.0261	0.9586	Cluster 3	N/A	N/A	West	N/A	N/A	N/A
	889	KR10e1186	F	KR	Karuma	Victoria Nile	0.0331	0.0285	0.9384	Cluster 3	N/A	N/A	West	N/A	N/A	N/A
	890	KR10e1192	F	KR	Karuma	Victoria Nile	0.0341	0.0669	0.899	uncertain	N/A	N/A	West	N/A	N/A	N/A
	891	KR10e1194	F	KR	Karuma	Victoria Nile	0.0718	0.0545	0.8737	uncertain	N/A	N/A	West	N/A	N/A	N/A
	892	KR10e1197	F	KR	Karuma	Victoria Nile	0.0056	0.004	0.9904	Cluster 3	N/A	N/A	West	N/A	N/A	N/A
	893	KR10e1205	F	KR	Karuma	Victoria Nile	0.0313	0.0399	0.9288	Cluster 3	N/A	N/A	West	N/A	N/A	N/A
	894	KR10e1209	M	KR	Karuma	Victoria Nile	0.007	0.006	0.987	Cluster 3	N/A	N/A	West	N/A	N/A	N/A
	895	KR10e1210	M	KR	Karuma	Victoria Nile	0.0322	0.0134	0.9544	Cluster 3	N/A	N/A	West	N/A	N/A	N/A
	896	KR10e1211	M	KR	Karuma	Victoria Nile	0.5387	0.0123	0.449	uncertain	N/A	N/A	West	0.001	Northwest	N/A
	897	KR10e1215	M	KR	Karuma	Victoria Nile	0.0051	0.007	0.9879	Cluster 3	N/A	N/A	West	N/A	N/A	N/A
	898	KR10e1218	M	KR	Karuma	Victoria Nile	0.0191	0.023	0.9579	Cluster 3	N/A	N/A	West	N/A	N/A	N/A
	899	KR10e1220	M	KR	Karuma	Victoria Nile	0.009	0.0075	0.9835	Cluster 3	N/A	N/A	West	N/A	N/A	N/A
	900	KR10e1222	M	KR	Karuma	Victoria Nile	0.0102	0.0104	0.9794	Cluster 3	N/A	N/A	West	N/A	N/A	N/A
	901	KR10e1223	M	KR	Karuma	Victoria Nile	0.0645	0.0443	0.8912	uncertain	N/A	N/A	West	N/A	N/A	N/A
	902	KR10e001	unknown	KR	Karuma	Victoria Nile	0.0177	0.011	0.9713	Cluster 3	C	match	West	N/A	N/A	N/A
	903	KR10e003	unknown	KR	Karuma	Victoria Nile	0.0072	0.005	0.9878	Cluster 3	N/A	N/A	West	N/A	N/A	N/A
	904	KR10e013	unknown	KR	Karuma	Victoria Nile	0.0312	0.0628	0.906	Cluster 3	N/A	N/A	West	N/A	N/A	N/A
	905	KR10e015	unknown	KR	Karuma	Victoria Nile	0.0219	0.0232	0.9549	Cluster 3	N/A	N/A	West	N/A	N/A	N/A
	906	KR10e024	unknown	KR	Karuma	Victoria Nile	0.0166	0.008	0.9754	Cluster 3	A	mismatch	West	N/A	N/A	N/A
	907	KR10e026	unknown	KR	Karuma	Victoria Nile	0.0184	0.0072	0.9744	Cluster 3	N/A	N/A	West	N/A	N/A	N/A
	908	KR10e036	unknown	KR	Karuma	Victoria Nile	0.006	0.0106	0.9834	Cluster 3	A	mismatch	West	N/A	N/A	N/A
	909	KR10e037	unknown	KR	Karuma	Victoria Nile	0.01	0.0091	0.9809	Cluster 3	N/A	N/A	West	N/A	N/A	N/A
	910	KR10e038	unknown	KR	Karuma	Victoria Nile	0.3517	0.103	0.5453	uncertain	C	N/A	West	N/A	N/A	N/A
	911	KR10e048	unknown	KR	Karuma	Victoria Nile	0.005	0.005	0.99	Cluster 3	A	mismatch	West	N/A	N/A	N/A
	912	KR10e050	unknown	KR	Karuma	Victoria Nile	0.0063	0.005	0.9887	Cluster 3	N/A	N/A	West	N/A	N/A	N/A
	913	KR10e054	unknown	KR	Karuma	Victoria Nile	0.0177	0.0285	0.9538	Cluster 3	N/A	N/A	West	N/A	N/A	N/A
	914	KR10e055	unknown	KR	Karuma	Victoria Nile	0.0276	0.0209	0.9515	Cluster 3	N/A	N/A	West	N/A	N/A	N/A
	915	KR10e060	unknown	KR	Karuma	Victoria Nile	0.0407	0.0303	0.929	Cluster 3	A	mismatch	West	N/A	N/A	N/A
	916	KR10e062	unknown	KR	Karuma	Victoria Nile	0.0052	0.0058	0.989	Cluster 3	A	mismatch	West	N/A	N/A	N/A
	917	KR10e072	unknown	KR	Karuma	Victoria Nile	0.006	0.004	0.99	Cluster 3	N/A	N/A	West	N/A	N/A	N/A
	918	KR10e073	unknown	KR	Karuma	Victoria Nile	0.1002	0.0067	0.8931	uncertain	N/A	N/A	West	N/A	N/A	N/A
	919	KR10e074	unknown	KR	Karuma	Victoria Nile	0.2594	0.0122	0.7284	uncertain	A	N/A	West	N/A	N/A	N/A
	920	KR10e086	unknown	KR	Karuma	Victoria Nile	0.0101	0.0102	0.9797	Cluster 3	A	mismatch	West	N/A	N/A	N/A
	921	KR10e095	unknown	KR	Karuma	Victoria Nile	0.0289	0.0078	0.9633	Cluster 3	N/A	N/A	West	N/A	N/A	N/A
	922	KF10e1104	M	KF	Kafu	Victoria Nile	0.006	0.0077	0.9863	Cluster 3	N/A	N/A	West	N/A	N/A	N/A
	923	KF10e1227	M	KF	Kafu	Victoria Nile	0.009	0.008	0.983	Cluster 3	N/A	N/A	West	N/A	N/A	N/A
	924	KF10e1228	M	KF	Kafu	Victoria Nile	0.0058	0.0041	0.9901	Cluster 3	N/A	N/A	West	N/A	N/A	N/A
	925	KF10e1229	M	KF	Kafu	Victoria Nile	0.0096	0.008	0.9824	Cluster 3	N/A	N/A	West	N/A	N/A	N/A
	926	KF10e1230	F	KF	Kafu	Victoria Nile	0.022	0.0196	0.9584	Cluster 3	N/A	N/A	West	N/A	N/A	N/A
	927	KF10e1231	M	KF	Kafu	Victoria Nile	0.0052	0.0067	0.9881	Cluster 3	N/A	N/A	West	N/A	N/A	N/A
	928	KF10e1232	F	KF	Kafu	Victoria Nile	0.01	0.0099	0.9801	Cluster 3	N/A	N/A	West	N/A	N/A	N/A
	929	KF10e1233	M	KF	Kafu	Victoria Nile	0.004	0.004	0.992	Cluster 3	N/A	N/A	West	N/A	N/A	N/A
	930	KF10e1234	F	KF	Kafu	Victoria Nile	0.005	0.005	0.99	Cluster 3	N/A	N/A	West	N/A	N/A	N/A
	931	KF10e1235	F	KF	Kafu	Victoria Nile	0.0129	0.0097	0.9774	Cluster 3	N/A	N/A	West	N/A	N/A	N/A
	932	KF10e1236	M	KF	Kafu	Victoria Nile	0.0111	0.0122	0.9767	Cluster 3	N/A	N/A	West	N/A	N/A	N/A
	933	KF10e1237	M	KF	Kafu	Victoria Nile	0.0078	0.0089	0.9833	Cluster 3	N/A	N/A	West	N/A	N/A	N/A
	934	KF10e1238	M	KF	Kafu	Victoria Nile	0.0064	0.0082	0.9854	Cluster 3	N/A	N/A	West	N/A	N/A	N/A
	935	KF10e1239	F	KF	Kafu	Victoria Nile	0.0107	0.0064	0.9829	Cluster 3	N/A	N/A	West	N/A	N/A	N/A
	936	KF10e1240	F	KF	Kafu	Victoria Nile	0.0049	0.005	0.9901	Cluster 3	N/A	N/A	West	N/A	N/A	N/A
	937	KF10e1241	M	KF	Kafu	Victoria Nile	0.004	0.004	0.992	Cluster 3	N/A	N/A	West	N/A	N/A	N/A
	938	KF10e1242	M	KF	Kafu	Victoria Nile	0.0155	0.0103	0.9742	Cluster 3	N/A	N/A	West	N/A	N/A	N/A
	939	KF10e1243	F	KF	Kafu	Victoria Nile	0.007	0.0091	0.9839	Cluster 3	N/A	N/A	West	N/A	N/A	N/A
	940	KF10e1244	F	KF	Kafu	Victoria Nile	0.005	0.0048	0.9902	Cluster 3	N/A	N/A	West	N/A	N/A	N/A
	941	KF10e1245	M	KF	Kafu	Victoria Nile	0.0113	0.0066	0.9821	Cluster 3	N/A	N/A	West	N/A	N/A	N/A
	942	KF10e1246	F	KF	Kafu	Victoria Nile	0.009	0.011	0.98	Cluster 3	N/A	N/A	West	N/A	N/A	N/A
	943	KF10e1247	F	KF	Kafu	Victoria Nile	0.1069	0.0571	0.836	uncertain	N/A	N/A	West	N/A	N/A	N/A
	944	KF10e1248	M	KF	Kafu	Victoria Nile	0.0058	0.007	0.9872	Cluster 3	N/A	N/A	West	N/A	N/A	N/A
	945	KF10e1250	F	KF	Kafu	Victoria Nile	0.0052	0.005	0.9898	Cluster 3	N/A	N/A	West	N/A	N/A	N/A
	946	KF10e1251	F	KF	Kafu	Victoria Nile	0.0061	0.0071	0.9868	Cluster 3	N/A	N/A	West	N/A	N/A	N/A
	947	KF10e1252	F	KF	Kafu	Victoria Nile	0.006	0.0052	0.9888	Cluster 3	N/A	N/A	West	N/A	N/A	N/A
	948	KF10e1253	F	KF	Kafu	Victoria Nile	0.0087	0.008	0.9833	Cluster 3	N/A	N/A	West	N/A	N/A	N/A
	949	KF10e1254	F	KF	Kafu	Victoria Nile	0.005	0.004	0.991	Cluster 3	N/A	N/A	West	N/A	N/A	N/A
	950	KF10e1255	M	KF	Kafu	Victoria Nile	0.005	0.005	0.99	Cluster 3	N/A	N/A	West	N/A	N/A	N/A
	951	KF10e1256	M	KF	Kafu	Victoria Nile	0.013	0.0057	0.9813	Cluster 3	N/A	N/A	West	N/A	N/A	N/A
	952	KF10e001	unknown	KF	Kafu	Victoria Nile	0.0397	0.0238	0.9365	Cluster 3	N/A	N/A	West	N/A	N/A	N/A
	953	KF10e002	unknown	KF	Kafu	Victoria Nile	0.0089	0.009	0.9821	Cluster 3	A	mismatch	West	N/A	N/A	N/A
	954	KF10e003	unknown	KF	Kafu	Victoria Nile	0.0108	0.0172	0.972	Cluster 3	A	mismatch	West	N/A	N/A	N/A
	955	KF10e004	unknown	KF	Kafu	Victoria Nile	0.0069	0.0057	0.9874	Cluster 3	A	mismatch	West	N/A	N/A	N/A
	956	MS11e001	unknown	MS	Masindi	Victoria Nile	0.1215	0.0867	0.7918	uncertain	N/A	N/A	West	N/A	N/A	N/A
	957	MS11e002	unknown	MS	Masindi	Victoria Nile	0.009	0.0119	0.9791	Cluster 3	N/A	N/A	West	N/A	N/A	N/A
	958	MS11e011	unknown	MS	Masindi	Victoria Nile	0.0123	0.0235	0.9642	Cluster 3	N/A	N/A	West	N/A	N/A	N/A
	959	MS11e019	unknown	MS	Masindi	Victoria Nile	0.012	0.0086	0.9794	Cluster 3	N/A	N/A	West	N/A	N/A	N/A
	960	MS11e020	unknown	MS	Masindi	Victoria Nile	0.0151	0.017	0.9679	Cluster 3	N/A	N/A	West	N/A	N/A	N/A
	961	MS11e021	unknown	MS	Masindi	Victoria Nile	0.0206	0.0129	0.9665	Cluster 3	N/A	N/A	West	N/A	N/A	N/A
	962	MS11e022	unknown	MS	Masindi	Victoria Nile	0.0095	0.0072	0.9833	Cluster 3	C	match	West	N/A	N/A	N/A
	963	MS11e023	unknown	MS	Masindi	Victoria Nile	0.006	0.0055	0.9885	Cluster 3	A	mismatch	West	N/A	N/A	N/A
	964	MS11e024	unknown	MS	Masindi	Victoria Nile	0.0141	0.009	0.9769	Cluster 3	N/A	N/A	West	N/A	N/A	N/A
	965	MS11e028	unknown	MS	Masindi	Victoria Nile	0.0058	0.007	0.9872	Cluster 3	N/A	N/A	West	N/A	N/A	N/A
	966	MS11e029	unknown	MS	Masindi	Victoria Nile	0.012	0.0271	0.9609	Cluster 3	N/A	N/A	West	N/A	N/A	N/A
	967	MS11e031	unknown	MS	Masindi	Victoria Nile	0.0121	0.0332	0.9547	Cluster 3	A	mismatch	West	N/A	N/A	N/A
	968	MS11e032	unknown	MS	Masindi	Victoria Nile	0.008	0.006	0.986	Cluster 3	N/A	N/A	West	N/A	N/A	N/A
	969	MS11e033	unknown	MS	Masindi	Victoria Nile	0.0781	0.0295	0.8924	uncertain	N/A	N/A	West	N/A	N/A	N/A
	970	MS11e036	unknown	MS	Masindi	Victoria Nile	0.006	0.0048	0.9892	Cluster 3	A	mismatch	West	N/A	N/A	N/A
	971	MS11e037	unknown	MS	Masindi	Victoria Nile	0.006	0.0067	0.9873	Cluster 3	A	mismatch	West	N/A	N/A	N/A
	972	MS11e038	unknown	MS	Masindi	Victoria Nile	0.0168	0.0146	0.9686	Cluster 3	N/A	N/A	West	N/A	N/A	N/A
	973	MS11e040	unknown	MS	Masindi	Victoria Nile	0.0167	0.0117	0.9716	Cluster 3	A	mismatch	West	N/A	N/A	N/A
	974	MS11e048	unknown	MS	Masindi	Victoria Nile	0.0066	0.006	0.9874	Cluster 3	A	mismatch	West	N/A	N/A	N/A
	975	MS11e049	unknown	MS	Masindi	Victoria Nile	0.0079	0.0166	0.9755	Cluster 3	A	mismatch	West	N/A	N/A	N/A
	976	MS11e051	unknown	MS	Masindi	Victoria Nile	0.0081	0.009	0.9829	Cluster 3	N/A	N/A	West	N/A	N/A	N/A
	977	MS11e053	unknown	MS	Masindi	Victoria Nile	0.0074	0.006	0.9866	Cluster 3	C	match	West	N/A	N/A	N/A
	978	MS11e056	unknown	MS	Masindi	Victoria Nile	0.0621	0.0812	0.8567	uncertain	N/A	N/A	West	N/A	N/A	N/A
	979	MS11e057	unknown	MS	Masindi	Victoria Nile	0.012	0.0063	0.9817	Cluster 3	A	mismatch	West	N/A	N/A	N/A
	980	MS11e058	unknown	MS	Masindi	Victoria Nile	0.006	0.006	0.988	Cluster 3	N/A	N/A	West	N/A	N/A	N/A
	981	MS11e059	unknown	MS	Masindi	Victoria Nile	0.0062	0.0101	0.9837	Cluster 3	C	match	West	N/A	N/A	N/A
	982	MS11e060	unknown	MS	Masindi	Victoria Nile	0.0985	0.0483	0.8532	uncertain	N/A	N/A	West	N/A	N/A	N/A
	983	MS11e061	unknown	MS	Masindi	Victoria Nile	0.006	0.005	0.989	Cluster 3	N/A	N/A	West	N/A	N/A	N/A
	984	MS11e064	unknown	MS	Masindi	Victoria Nile	0.0068	0.0079	0.9853	Cluster 3	N/A	N/A	West	N/A	N/A	N/A
	985	MS11e066	unknown	MS	Masindi	Victoria Nile	0.0129	0.0083	0.9788	Cluster 3	N/A	N/A	West	N/A	N/A	N/A
	986	MS1.10	unknown	MS	Masindi	Victoria Nile	N/A	N/A	N/A	N/A	C	N/A	West	N/A	N/A	N/A
	987	MS1.11	unknown	MS	Masindi	Victoria Nile	N/A	N/A	N/A	N/A	C	N/A	West	N/A	N/A	N/A
	988	MS1.12	unknown	MS	Masindi	Victoria Nile	N/A	N/A	N/A	N/A	A	N/A	West	N/A	N/A	N/A
	989	MS1.13	unknown	MS	Masindi	Victoria Nile	N/A	N/A	N/A	N/A	A	N/A	West	N/A	N/A	N/A
	990	MS1.14	unknown	MS	Masindi	Victoria Nile	N/A	N/A	N/A	N/A	A	N/A	West	N/A	N/A	N/A
	991	MS1.15	unknown	MS	Masindi	Victoria Nile	N/A	N/A	N/A	N/A	A	N/A	West	N/A	N/A	N/A
	992	MS1.16	unknown	MS	Masindi	Victoria Nile	N/A	N/A	N/A	N/A	A	N/A	West	N/A	N/A	N/A
	993	MS1.18	unknown	MS	Masindi	Victoria Nile	N/A	N/A	N/A	N/A	A	N/A	West	N/A	N/A	N/A
	994	MS1.2	unknown	MS	Masindi	Victoria Nile	N/A	N/A	N/A	N/A	A	N/A	West	N/A	N/A	N/A
	995	MS1.21	unknown	MS	Masindi	Victoria Nile	N/A	N/A	N/A	N/A	A	N/A	West	N/A	N/A	N/A
	996	MS1.22	unknown	MS	Masindi	Victoria Nile	N/A	N/A	N/A	N/A	C	N/A	West	N/A	N/A	N/A
	997	MS1.23	unknown	MS	Masindi	Victoria Nile	N/A	N/A	N/A	N/A	A	N/A	West	N/A	N/A	N/A
	998	MS1.24	unknown	MS	Masindi	Victoria Nile	N/A	N/A	N/A	N/A	A	N/A	West	N/A	N/A	N/A
	999	MS1.25	unknown	MS	Masindi	Victoria Nile	N/A	N/A	N/A	N/A	A	N/A	West	N/A	N/A	N/A
	1000	MS1.26	unknown	MS	Masindi	Victoria Nile	N/A	N/A	N/A	N/A	C	N/A	West	N/A	N/A	N/A
	1001	MS1.3	unknown	MS	Masindi	Victoria Nile	N/A	N/A	N/A	N/A	A	N/A	West	N/A	N/A	N/A
	1002	MS1.4	unknown	MS	Masindi	Victoria Nile	N/A	N/A	N/A	N/A	C	N/A	West	N/A	N/A	N/A
	1003	MS1.5	unknown	MS	Masindi	Victoria Nile	N/A	N/A	N/A	N/A	C	N/A	West	N/A	N/A	N/A
	1004	MS1.6	unknown	MS	Masindi	Victoria Nile	N/A	N/A	N/A	N/A	A	N/A	West	N/A	N/A	N/A
	1005	MS1.7	unknown	MS	Masindi	Victoria Nile	N/A	N/A	N/A	N/A	C	N/A	West	N/A	N/A	N/A
	1006	MS1.8	unknown	MS	Masindi	Victoria Nile	N/A	N/A	N/A	N/A	A	N/A	West	N/A	N/A	N/A
	1007	MS1.9	unknown	MS	Masindi	Victoria Nile	N/A	N/A	N/A	N/A	A	N/A	West	N/A	N/A	N/A
	1008	MS11.1	unknown	MS	Masindi	Victoria Nile	N/A	N/A	N/A	N/A	A	N/A	West	N/A	N/A	N/A
	1009	MS11.10	unknown	MS	Masindi	Victoria Nile	N/A	N/A	N/A	N/A	A	N/A	West	N/A	N/A	N/A
	1010	MS11.11	unknown	MS	Masindi	Victoria Nile	N/A	N/A	N/A	N/A	A	N/A	West	N/A	N/A	N/A
	1011	MS11.2	unknown	MS	Masindi	Victoria Nile	N/A	N/A	N/A	N/A	A	N/A	West	N/A	N/A	N/A
	1012	MS11.5	unknown	MS	Masindi	Victoria Nile	N/A	N/A	N/A	N/A	A	N/A	West	N/A	N/A	N/A
	1013	MS11.6	unknown	MS	Masindi	Victoria Nile	N/A	N/A	N/A	N/A	C	N/A	West	N/A	N/A	N/A
	1014	MS11.7	unknown	MS	Masindi	Victoria Nile	N/A	N/A	N/A	N/A	A	N/A	West	N/A	N/A	N/A
	1015	MS11.8	unknown	MS	Masindi	Victoria Nile	N/A	N/A	N/A	N/A	A	N/A	West	N/A	N/A	N/A
	1016	MS11.9	unknown	MS	Masindi	Victoria Nile	N/A	N/A	N/A	N/A	A	N/A	West	N/A	N/A	N/A
	1017	MS12.2	unknown	MS	Masindi	Victoria Nile	N/A	N/A	N/A	N/A	A	N/A	West	N/A	N/A	N/A
	1018	MS12.8	unknown	MS	Masindi	Victoria Nile	N/A	N/A	N/A	N/A	A	N/A	West	N/A	N/A	N/A
	1019	MS6.10	unknown	MS	Masindi	Victoria Nile	N/A	N/A	N/A	N/A	A	N/A	West	N/A	N/A	N/A
	1020	MS6.11	unknown	MS	Masindi	Victoria Nile	N/A	N/A	N/A	N/A	A	N/A	West	N/A	N/A	N/A
	1021	MS6.12	unknown	MS	Masindi	Victoria Nile	N/A	N/A	N/A	N/A	A	N/A	West	N/A	N/A	N/A
	1022	MS6.13	unknown	MS	Masindi	Victoria Nile	N/A	N/A	N/A	N/A	A	N/A	West	N/A	N/A	N/A
	1023	MS6.3	unknown	MS	Masindi	Victoria Nile	N/A	N/A	N/A	N/A	A	N/A	West	N/A	N/A	N/A
	1024	MS6.4	unknown	MS	Masindi	Victoria Nile	N/A	N/A	N/A	N/A	A	N/A	West	N/A	N/A	N/A
	1025	MS6.5	unknown	MS	Masindi	Victoria Nile	N/A	N/A	N/A	N/A	C	N/A	West	N/A	N/A	N/A
	1026	MS6.6	unknown	MS	Masindi	Victoria Nile	N/A	N/A	N/A	N/A	A	N/A	West	N/A	N/A	N/A
	1027	MS6.7	unknown	MS	Masindi	Victoria Nile	N/A	N/A	N/A	N/A	C	N/A	West	N/A	N/A	N/A
	1028	MS6.8	unknown	MS	Masindi	Victoria Nile	N/A	N/A	N/A	N/A	C	N/A	West	N/A	N/A	N/A
	1029	MS6.9	unknown	MS	Masindi	Victoria Nile	N/A	N/A	N/A	N/A	A	N/A	West	N/A	N/A	N/A

## Sheet: haplogroups
ACA_14_1011	B
ACA_14_1012	B
ACA_14_1026	B
ACA_14_1029	B
ACA_14_1030	B
ACA_14_1031	A
ACA_14_1106	B
ACA_14_1107	A
ACA_14_1108	A
ACA_14_1124	B
ACA_14_1125	B
AIN_14_179	A
AIN_14_180	A
AIN_14_182	A
AIN_14_183	A
AIN_14_184	A
AIN_14_185	A
AIN_14_195	B
AIN_14_196	A
AIN_14_198	A
AIN_14_347	A
AKA_14_120	B
AKA_14_126	B
AKA_14_262	B
AKA_14_498	B
AKA_14_604	B
AKA_14_618	B
AKA_14_725	B
AKA_14_760	A
AKA_14_903	B
AM11e003	B
AM11e004	B
AM11e005	B
AM11e006	B
AM11e009	B
AM11e010	B
AM11e013	B
AM11e014	B
AM11e015	B
AM11e022	B
AM11e024	B
AM11e025	B
AM11e026	B
AM11e038	B
AM11e039	B
AM11e040	B
AMI_14_376	B
AMI_14_382	B
AMI_14_581	B
AMI_14_582	B
AMI_14_586	B
AMI_14_607	B
AMI_14_629	B
AMI_14_632	B
AMI_14_633	B
AMI_14_635	B
AP16_2008	B
AP18_2008	B
AP20_2008	B
AP7_2008	A
AP21_2008	B
AP25_2008	A
AP27_2008	B
AP29_2008	B
AP33_2008	B
AP37_2008	A
AP41_2008	A
AP74_2008	B
AP75_2008	B
AP77_2008	B
AP8_2008	B
APU_14_644	B
APU_14_652	B
APU_14_667	B
APU_14_674	B
APU_14_683	B
APU_14_689	A
APU_14_694	B
APU_14_697	B
APU_14_698	B
APU_14_699	B
APU_14_717	B
APU_14_729	B
APU_14_643	B
BLA_15_001	A
BLA_15_002	A
BLA_15_003	A
BLA_15_004	A
BLA_15_005	A
BLA_15_006	A
BLA_15_007	A
BLA_15_008	B
BLA_15_010	A
BOL_14_040	A
BOL_14_051	B
BOL_14_064	B
BOL_14_085	B
BOL_14_086	B
BOL_14_089	B
BOL_14_112	B
BOL_14_113	A
BOL_14_144	A
BOL_14_148	B
CHU_14_004	A
CHU_14_007	B
CHU_14_031	B
CHU_14_050	A
CHU_14_059	B
CHU_14_068	A
CHU_14_090	A
CHU_14_096	A
CHU_14_103	B
DUK_14_002	A
DUK_14_003	A
DUK_14_004	A
DUK_14_005	A
DUK_14_007	A
DUK_14_009	A
DUK_14_010	A
DUK_14_011	A
DUK_14_012	A
DUK_14_015	A
DUK_14_048	A
DUK_14_389	A
DUK_14_390	A
GAN_14_101	A
GAN_14_112	A
GAN_14_136	A
GAN_14_140	A
GAN_14_143	A
GAN_14_148	A
GAN_14_149	A
GAN_14_252	A
GAN_14_262	A
GAN_14_263	A
GAN_14_281	A
GOR_14_015	A
GOR_14_017	A
GOR_14_021	A
GOR_14_022	A
GOR_14_025	B
GOR_14_035	A
GOR_14_039	B
GOR_14_057	A
GOR_14_058	B
GOR_14_121	A
GOR_14_135	B
GOR_14_166	A
KAG_15_716	B
KAG_15_717	B
KAG_15_718	B
KAG_15_719	B
KAG_15_720	B
KAG_15_721	B
KAG_15_725	B
KAG_15_726	B
KAG_15_727	B
KF11e002	A
KF11e003	A
KF11e004	A
KIL_14_025	A
KIL_14_026	B
KIL_14_027	B
KIL_14_036	B
KIL_14_042	B
KIL_14_073	B
KIL_14_076	B
KIL_14_077	B
KIL_14_081	A
KO_10_001	B
KO_10_002	B
KO_10_004	B
KO_10_005	B
KO_10_008	B
KO_10_013	B
KO_10_014	A
KO_10_015	B
KO_10_012	A
KR10e001	C
KR10e024	A
KR10e036	A
KR10e038	C
KR10e048	A
KR10e060	A
KR10e062	A
KR10e074	A
KR10e086	A
KT11e001	B
KT11e004	B
KT11e006	B
KT11e011	B
KT11e013	A
KT11e014	B
KT11e015	B
KT11e018	A
KT11e019	B
KTC_14_002	B
KTC_14_003	B
KTC_14_005	B
KTC_14_006	B
KTC_14_007	B
KTC_14_008	B
KTC_14_010	B
KTC_14_016	B
KTC_14_017	A
LAG_14_002	B
LAG_14_003	B
LAG_14_004	B
LAG_14_005	B
LAG_14_006	B
LAG_14_035	B
LAG_14_083	B
LAG_14_086	B
LAG_14_088	B
LEA_14_072	A
LEA_14_073	B
LEA_14_074	B
LEA_14_075	A
LEA_14_076	B
LEA_14_144	A
MS1_10	C
MS1_11	C
MS1_12	A
MS1_13	A
MS1_14	A
MS1_15	A
MS1_16	A
MS1_18	A
MS1_2	A
MS1_21	A
MS1_22	C
MS1_23	A
MS1_24	A
MS1_25	A
MS1_26	C
MS1_3	A
MS1_4	C
MS1_5	C
MS1_6	A
MS1_7	C
MS1_8	A
MS1_9	A
MS11_1	A
MS11_10	A
MS11_11	A
MS11_2	A
MS11_5	A
MS11_6	C
MS11_7	A
MS11_8	A
MS11_9	A
MS12_2	A
MS12_8	A
MS6_10	A
MS6_11	A
MS6_12	A
MS6_13	A
MS6_3	A
MS6_4	A
MS6_5	C
MS6_6	A
MS6_7	C
MS6_8	C
MS6_9	A
MS11e022	C
MS11e023	A
MS11e031	A
MS11e036	A
MS11e037	A
MS11e040	A
MS11e048	A
MS11e049	A
MS11e053	C
MS11e057	A
MS11e059	C
MY09003	A
MY10_41	A
MY11_57	A
MY19_38	B
MY2_72	A
MY21_11830	B
MY21_12136	A
MY21_44	A
MY22_49	A
MY5_10	A
MY5_12	A
MY5_15	A
MY5_19	A
MY5_4	A
MY5_6	A
MY6_63	A
MY6_66	A
NGO_14_009	B
NGO_14_013	A
NGO_14_023	B
NGO_14_025	B
NGO_14_028	B
NGO_14_034	B
NGO_14_057	B
NGO_14_058	A
NGO_14_060	B
NGO_14_065	B
OC12e002	A
OC12e003	B
OC12e005	B
OC12e006	B
OC12e007	B
OC12e008	B
OC12e009	B
OC12e011	B
OC12e012	B
OC12e013	B
OC12e014	B
OC12e015	B
OC12e016	B
OC12e017	B
OCA_14_731	A
OCA_14_732	A
OCA_14_734	B
OCA_14_735	B
OCA_14_738	B
OCA_14_741	B
OCA_14_743	A
OCA_14_756	B
OCA_14_773	B
OCU_14_199	B
OCU_14_216	B
OCU_14_230	B
OCU_14_370	B
OCU_14_423	B
OCU_14_462	B
OCU_14_472	B
OCU_14_482	B
OCU_14_512	B
OCU_14_515	B
OCU_14_536	B
OKS_14_092	A
OKS_14_096	A
OKS_14_098	B
OKS_14_102	A
OKS_14_177	B
OKS_14_178	A
OKS_14_180	A
OKS_14_197	A
OKS_14_209	A
OKS_14_220	B
OKS_14_230	A
OLE_14_030	A
OLE_14_031	A
OLE_14_075	B
OLE_14_102	A
OLE_14_116	B
OLE_14_129	B
OLE_14_317	B
OLE_14_449	B
OLE_14_675	B
OLO_14_003	A
OLO_14_005	A
OLO_14_007	A
OLO_14_008	A
OLO_14_016	B
OLO_14_033	B
OLO_14_038	A
OLO_14_059	A
OLO_14_075	A
OLO_14_081	B
Om03	A
Om05	A
Om07	A
Om11	A
Om16	A
OM13	A
OM18	A
OM19	A
OM20	A
OM23	A
OM27	A
OM30	A
OM41	A
OM42	A
OM47	A
OMI_14_138	B
OMI_14_140	A
OMI_14_141	A
OMI_14_142	B
OMI_14_143	B
OMI_14_144	B
OMI_14_145	B
OMI_14_150	B
OMI_14_152	B
ORB_14_001	A
ORB_14_004	A
ORB_14_005	A
ORB_14_006	A
ORB_14_007	A
ORB_14_008	B
ORB_14_009	B
ORB_14_012	B
ORB_14_013	A
ORB_14_015	A
ORB_14_022	A
OSG_14_085	A
OSG_14_095	A
OSG_14_096	A
OSG_14_097	A
OSG_14_098	A
OSG_14_101	A
OSG_14_102	A
OSG_14_103	A
OSG_14_104	A
OSG_14_108	A
OSG_14_112	A
OSG_14_158	A
OYA_15_014	A
OYA_15_016	A
OYA_15_017	A
OYA_15_018	A
OYA_15_023	B
OYA_15_027	A
OYA_15_028	B
OYA_15_260	A
PD1	B
PD10	B
PD11	B
PD13	B
PD2	B
PD4	B
PD5	A
PD6	B
PD8	B
PD9	B
PAG_15_002	B
PAG_15_004	B
PAG_15_007	A
PAG_15_022	A
PAG_15_030	B
PAG_15_032	A
PAG_15_038	A
PAG_15_169	B
PAG_15_170	A
TUM_14_078	B
TUM_14_124	A
TUM_14_127	B
TUM_14_128	B
TUM_14_129	A
TUM_14_132	A
TUM_14_135	B
TUM_14_139	B
TUM_14_171	B
TUM_14_203	B
UGT_10_002	B
UGT_10_011	B
UGT_10_014	B
UGT_10_017	B
UGT_10_018	B
UGT_10_019	B
UGT_10_022	B
UGT_10_023	B
UGT_10_037	B
UGT_10_038	A
UGT_10_043	B
UGT_10_046	B
UGT_10_049	B
UGT_10_052	B
UGT_10_109	B
UGT_10_110	A
UGT_10_111	B
UGT_10_112	B
UGT_10_114	B
UGT_10_116	B
UWA_14_009	A
UWA_14_010	A
UWA_14_011	C
UWA_14_012	C
UWA_14_013	C
UWA_14_014	A
UWA_14_015	A
UWA_14_016	A
UWA_14_033	C
UWA_14_036	A
UWA_14_037	A
