# Supplementary material for: Genetic diversity and population structure of the tsetse fly Glossina fuscipes fuscipes (Diptera: Glossinidae) in Northern Uganda: Implications for vector control
Source: PLoS Negl Trop Dis. 2017 Apr 28;11(4):e0005485. doi: 10.1371/journal.pntd.0005485 (PMC5425221; doi:10.1371/journal.pntd.0005485)
Supplement: S5 Table — Pairwise FST and ɸST comparisons for microsatellites (A) and mtDNA (B) respectively. FST values are reported in the lower diagonal. Since most values are significant, we highlight those that are non-significant in bold. All computations were done in ARLEQUIN. Significance was calculated based on a P<0.05. (XLSX) [file pntd.0005485.s007.xlsx]

## Sheet: Sheet1
A. nDNA microsatellites			1	2	3	4	5	6	7	8	9	10	11	12	13	14	15	16	17	18	19	20	21	22	23	24	25	26	27	28	29	30	31	32	33	34	35	36	37	38	39	40	41	42
			DUK	AIN	GAN	OM	OSG	BLA	LEA	ORB	MY	OLO	OYA	PAG	OKS	GOR	NGO	PAW	LAG	BOL	TUM	KTC	KT	OMI	PD	KIL	CHU	OCA	AKA	KO	OLE	ACA	APU	AP	UGT	AM	AMI	OC	OCU	KAG	UWA	KR	KF	MS
Northwest genetic unit	1	DUK
	2	AIN	0.0122
	3	GAN	0.01494	-0.00161
	4	OM	0.01652	0.0044	0.0041
	5	OSG	0.05515	0.04225	0.04932	0.03382
	6	BLA	0.02696	0.03125	0.0322	0.02491	0.06803
	7	LEA	0.04512	0.03285	0.05494	0.04481	0.06863	0.02054
	8	ORB	0.01649	0.03355	0.04979	0.05193	0.06631	0.03563	0.02854
	9	MY	0.03643	0.03349	0.04152	0.0247	0.04838	0.00937	0.01864	0.03069
	10	OLO	0.04714	0.03867	0.05741	0.04914	0.0594	0.05173	0.06785	0.05269	0.04466
	11	OYA	0.02292	0.00282	0.01168	0.01461	0.04107	0.03124	0.02434	0.05349	0.03096	0.03171
	12	PAG	0.0374	0.02601	0.04104	0.02978	0.02849	0.03968	0.04139	0.05518	0.0312	0.01876	0.01135
	13	OKS	0.02976	0.03353	0.04886	0.03721	0.0418	0.01732	0.02531	0.03079	0.03159	0.03693	0.01537	0.01117
	14	GOR	0.03066	0.02702	0.04342	0.03426	0.04285	0.0236	0.03471	0.03455	0.02434	0.014	0.01223	0.01239	0.00587
	15	NGO	0.03541	0.02621	0.04744	0.03103	0.05138	0.03623	0.03528	0.03981	0.0455	0.05643	0.01445	0.03515	0.01808	0.04094
	16	PAW	0.0555	0.05538	0.07623	0.0514	0.07632	0.06946	0.06897	0.06539	0.069	0.07305	0.04646	0.06698	0.04285	0.06652	0.01387
	17	LAG	0.09188	0.08434	0.11925	0.09979	0.12372	0.06974	0.07688	0.0848	0.08127	0.08624	0.07798	0.08647	0.06016	0.06111	0.06315	0.04967
Transition Zone	18	BOL	0.03644	0.03745	0.05506	0.04403	0.05511	0.01582	0.04993	0.04557	0.03251	0.04633	0.01763	0.03113	0.01327	0.02029	0.01917	0.04838	0.051
	19	TUM	0.04692	0.05192	0.06826	0.06685	0.05681	0.04181	0.05438	0.04198	0.04826	0.06506	0.03287	0.04474	0.01814	0.01723	0.04047	0.06748	0.07727	0.01002
	20	KTC	0.0399	0.03744	0.06015	0.04658	0.06311	0.03613	0.04924	0.04712	0.04191	0.04914	0.02187	0.0372	0.01591	0.02787	0.02111	0.044	0.05097	0.00335	0.01363
	21	KT	0.03899	0.02939	0.05725	0.05169	0.06653	0.05146	0.06002	0.04472	0.06204	0.06201	0.04507	0.05379	0.03586	0.04334	0.03544	0.06993	0.07673	0.03158	0.03832	0.03541
	22	OMI	0.03499	0.04258	0.06023	0.05244	0.05425	0.03091	0.05959	0.04095	0.04244	0.05324	0.0318	0.02659	0.01247	0.01125	0.03641	0.06903	0.06549	0.00289	-0.00261	0.00879	0.04862
	23	PD	0.04234	0.04267	0.06178	0.04439	0.05165	0.03866	0.06996	0.06212	0.04857	0.05005	0.02516	0.03412	0.03007	0.02992	0.03358	0.04355	0.07305	0.01157	0.02724	0.0223	0.05489	0.01557
	24	KIL	0.03614	0.04542	0.05794	0.04495	0.04786	0.03578	0.06109	0.03992	0.03174	0.0432	0.04541	0.03186	0.02363	0.02661	0.0461	0.06043	0.08744	0.01981	0.01889	0.02965	0.05066	0.01381	0.0226
	25	CHU	0.05216	0.06185	0.07325	0.06713	0.05718	0.04523	0.082	0.05387	0.05366	0.05797	0.04636	0.05517	0.0266	0.02755	0.05047	0.06366	0.09248	0.01363	0.00919	0.02649	0.06072	0.01377	0.01566	0.00511
	26	OCA	0.04383	0.0418	0.05501	0.0527	0.05009	0.05165	0.07814	0.04201	0.04211	0.06091	0.0415	0.05649	0.03573	0.03487	0.04577	0.05243	0.08474	0.02247	0.01736	0.02636	0.06165	0.01266	0.02753	0.008	0.00418
	27	AKA	0.0531	0.05833	0.07854	0.06572	0.05764	0.05814	0.07904	0.05169	0.04916	0.04548	0.06315	0.05134	0.03062	0.02532	0.06292	0.06269	0.08431	0.03592	0.02554	0.03137	0.07155	0.02405	0.03331	0.01263	0.00517	0.01038
	28	KO	0.04743	0.04495	0.05707	0.05077	0.04165	0.0546	0.07967	0.06078	0.04422	0.05257	0.02873	0.02539	0.02668	0.03082	0.0477	0.07142	0.10235	0.0237	0.0325	0.03407	0.07173	0.02571	0.01769	0.01025	0.01689	0.0203	0.02065
	29	OLE	0.05404	0.06161	0.07911	0.06796	0.05188	0.05391	0.07779	0.0569	0.05432	0.06467	0.06045	0.04443	0.02611	0.02813	0.05946	0.07552	0.10251	0.02733	0.02514	0.04122	0.06618	0.02044	0.03456	0.00874	0.01004	0.0146	0.00939	0.0142
	30	ACA	0.0974	0.07301	0.07988	0.07755	0.06866	0.06825	0.09757	0.06816	0.07512	0.07808	0.04687	0.05981	0.04201	0.04825	0.06926	0.08965	0.12251	0.04346	0.03638	0.04749	0.08696	0.03462	0.03159	0.04147	0.02742	0.02803	0.03653	0.01402	0.03297
	31	APU	0.05904	0.0674	0.08498	0.07569	0.06388	0.05659	0.08608	0.06424	0.06664	0.07522	0.05535	0.06224	0.03171	0.0376	0.05359	0.0798	0.10104	0.0206	0.02111	0.02772	0.07749	0.01528	0.03034	0.01556	-0.00109	0.01111	0.01109	0.01184	0.00925	0.02685
	32	AP	0.05921	0.05752	0.08208	0.06979	0.05349	0.07538	0.10907	0.06608	0.07969	0.059	0.06802	0.04986	0.03392	0.03167	0.06452	0.07317	0.11136	0.04177	0.03322	0.05021	0.08304	0.02708	0.0285	0.01644	0.01464	0.00751	0.00361	0.01807	0.00082	0.02422	0.00687
Northeast genetic unit	33	UGT	0.06394	0.08907	0.09774	0.07918	0.07756	0.06866	0.11693	0.08142	0.07557	0.09479	0.0809	0.07537	0.05169	0.04871	0.07638	0.10322	0.13742	0.03447	0.0297	0.05732	0.0946	0.03461	0.03491	0.02328	0.01544	0.0384	0.03847	0.04868	0.0273	0.05776	0.02267	0.05069
	34	AM	0.08312	0.09973	0.10665	0.08212	0.07197	0.08717	0.12643	0.10105	0.08834	0.12063	0.0948	0.08873	0.06835	0.07422	0.09033	0.11868	0.15847	0.05558	0.05125	0.07458	0.11848	0.05539	0.05728	0.0434	0.0438	0.05659	0.05972	0.06167	0.04593	0.07915	0.04208	0.06322	-0.00102
	35	AMI	0.07603	0.09958	0.10831	0.09422	0.08903	0.08106	0.11352	0.08975	0.08284	0.10781	0.09048	0.08546	0.06745	0.05848	0.09082	0.11569	0.1331	0.04497	0.03548	0.06194	0.11909	0.04247	0.04836	0.04166	0.02813	0.04933	0.04502	0.06241	0.04964	0.07244	0.03325	0.06645	-0.00087	0.01461
	36	OC	0.05662	0.08002	0.07958	0.06516	0.07502	0.05837	0.10863	0.07463	0.06451	0.0866	0.07316	0.06529	0.05185	0.05156	0.07244	0.08603	0.13342	0.03958	0.03148	0.05312	0.10234	0.03673	0.03522	0.01411	0.02009	0.0375	0.03141	0.04598	0.02877	0.06338	0.02848	0.04295	-0.00699	0.00131	0.00885
	37	OCU	0.0744	0.09729	0.09567	0.07733	0.08122	0.08032	0.1296	0.09504	0.07327	0.10186	0.09367	0.0768	0.07045	0.05887	0.10018	0.121	0.15297	0.05541	0.04704	0.07586	0.11269	0.04421	0.05627	0.03519	0.04175	0.05964	0.05313	0.06082	0.04694	0.0846	0.05285	0.0618	0.00541	0.01372	0.01229	0.00052
	38	KAG	0.07223	0.09019	0.10529	0.0865	0.08593	0.08394	0.12068	0.09204	0.07976	0.11037	0.0782	0.08091	0.06761	0.05854	0.0901	0.11698	0.13476	0.04328	0.04264	0.06551	0.11752	0.03512	0.04921	0.04076	0.03809	0.0459	0.05223	0.06041	0.04355	0.07307	0.03639	0.06021	0.006	0.0157	0.00072	0.00988	0.00768
West genetic unit	39	UWA	0.14449	0.1314	0.1537	0.13355	0.13956	0.18998	0.19148	0.18894	0.15169	0.16184	0.14642	0.14025	0.17088	0.16199	0.16139	0.16203	0.18283	0.16669	0.18908	0.17236	0.15766	0.17784	0.14832	0.16066	0.18322	0.16393	0.17322	0.1502	0.19388	0.1745	0.18916	0.17801	0.20613	0.2151	0.21125	0.21046	0.20397	0.2103
	40	KR	0.11813	0.09555	0.12199	0.10356	0.11335	0.15325	0.15131	0.15467	0.11042	0.13425	0.10867	0.10782	0.13519	0.12734	0.12944	0.13297	0.15312	0.13815	0.15526	0.13769	0.12408	0.13604	0.11793	0.12719	0.15132	0.12848	0.13912	0.11603	0.15338	0.15085	0.15263	0.13365	0.16994	0.18392	0.18229	0.16918	0.17252	0.16915	0.01841
	41	KF	0.18404	0.17721	0.19709	0.18436	0.19562	0.22337	0.24508	0.23705	0.18781	0.20321	0.1914	0.17368	0.20642	0.21052	0.20326	0.20671	0.24233	0.18984	0.22944	0.20209	0.21464	0.21927	0.18596	0.17932	0.21371	0.19808	0.20629	0.19115	0.22379	0.22117	0.2221	0.22461	0.22174	0.2441	0.23717	0.22656	0.22548	0.23278	0.08994	0.07695
	42	MS	0.15057	0.1386	0.15003	0.13781	0.15581	0.19459	0.23466	0.20215	0.16866	0.18264	0.17903	0.1531	0.18825	0.18387	0.18525	0.20287	0.23798	0.18718	0.20514	0.20467	0.19828	0.19711	0.17459	0.16207	0.19829	0.17283	0.18858	0.17568	0.21412	0.19806	0.20472	0.20191	0.21204	0.22915	0.22141	0.22646	0.20741	0.21725	0.07384	0.0696	0.11032
B. mtDNA sequences			1	2	3	4	5	6	7	8	9	10	11	12	13	14	15	17	18	19	20	22	23	24	25	26	27	28	29	30	31	32	33	34	35	36	37	38	39	40	41	42
			DUK	AIN	GAN	OM	OSG	BLA	LEA	ORB	MY	OLO	OYA	PAG	OKS	GOR	NGO	LAG	BOL	TUM	KTC	OMI	PD	KIL	CHU	OCA	AKA	KO	OLE	ACA	APU	AP	UGT	AM	AMI	OC	OCU	KAG	UWA	KR	KF	MS
Northwest genetic unit	1	DUK
	2	AIN	-0.03648
	3	GAN	0.01753	0.01474
	4	OM	-0.0313	0.01482	0.07268
	5	OSG	0.02594	0.07817	0.00826	0.09069
	6	BLA	0.03277	-0.00278	0.00929	0.06025	0.03356
	7	LEA	0.17584	0.07027	0.34762	0.23722	0.45277	0.00408
	8	ORB	0.10221	0.00524	0.07742	0.1457	0.17241	0.00074	0.00829
	9	MY	-0.01034	-0.06592	0.09158	0.04291	0.10922	0.06246	0.098	0.0862
	10	OLO	0.0923	0.03439	0.1214	0.13558	0.15994	0.00736	-0.03601	-0.03011	0.07083
	11	OYA	0.06072	0.00583	0.12413	0.11375	0.21311	-0.02094	-0.00455	-0.05741	0.03904	-0.08597
	12	PAG	0.20378	0.13242	0.28006	0.25081	0.3437	0.04079	-0.05656	0.03064	0.17367	-0.00568	0.00581
	13	OKS	0.08824	0.0324	0.12	0.1338	0.16222	0.01296	-0.00759	-0.0321	0.06468	-0.05936	-0.10095	0.01299
	14	GOR	0.1288	0.06353	0.17227	0.17344	0.21818	0.03066	-0.0422	-0.02581	0.09394	-0.05728	-0.08646	-0.00867	-0.06091
	15	NGO	0.3613	0.2785	0.45301	0.38596	0.50728	0.16354	-0.01515	0.19758	0.33204	0.1784	0.22181	0.10742	0.22071	0.18514
	17	LAG	0.63219	0.59255	0.78997	0.67234	0.86323	0.29	0.28974	0.47996	0.6119	0.43374	0.58051	0.33333	0.50864	0.45311	0.04352
Transition Zone	18	BOL	0.40243	0.32914	0.53265	0.44931	0.61165	0.13937	-0.03226	0.17959	0.36179	0.12879	0.20966	0.04836	0.17883	0.12149	0.01235	0.14761
	19	TUM	0.43244	0.36343	0.59639	0.48113	0.69152	0.14638	-0.02703	0.20042	0.38757	0.1453	0.25234	0.05687	0.20241	0.13578	0.01361	0.17935	-0.08974
	20	KTC	0.55723	0.50457	0.72335	0.6019	0.80736	0.22488	0.14065	0.36813	0.52816	0.31602	0.45775	0.20775	0.38983	0.32609	0.01618	0.0625	-0.00233	-0.00029
	22	OMI	0.4476	0.37051	0.61207	0.4976	0.69713	0.1646	-0.03063	0.24858	0.39759	0.19589	0.30316	0.1	0.25774	0.19646	-0.04305	0.1	-0.06522	-0.0766	-0.04268
	23	PD	0.61225	0.57341	0.80775	0.65509	0.89907	0.25835	0.21457	0.4329	0.57952	0.37984	0.56443	0.2654	0.46261	0.39026	0.03101	0.09091	0.01515	0.01961	-0.07064	-0.03757
	24	KIL	0.46231	0.39512	0.61207	0.50981	0.69713	0.1646	0.02025	0.24858	0.42737	0.19589	0.30316	0.1	0.25774	0.19646	0.00049	0.1	-0.06522	-0.0766	-0.04268	-0.07609	-0.03757
	25	CHU	0.17869	0.10436	0.24331	0.22469	0.30097	0.02895	-0.08917	-0.00059	0.14468	-0.03629	-0.03394	-0.03618	-0.02224	-0.04398	0.08743	0.30556	0.01562	0.01947	0.17606	0.06786	0.22916	0.04044
	26	OCA	0.15169	0.08605	0.13764	0.18083	0.16132	0.04725	-0.05231	0.04292	0.15735	0.02958	0.02089	0.0051	0.05086	0.04592	0.00606	0.03226	-0.00516	-0.00497	0.00275	-0.01087	0.01684	-0.01087	-0.00255
	27	AKA	0.52543	0.4565	0.65751	0.56946	0.73723	0.20833	0.11184	0.31033	0.49906	0.28632	0.39799	0.18437	0.35232	0.29577	-0.00434	0.05	0	0.00209	-0.04651	-0.035	-0.04868	-0.035	0.15625	-0.00446
	28	KO	0.38334	0.29857	0.44856	0.42613	0.50969	0.1383	0.01425	0.17518	0.36257	0.15854	0.20512	0.08726	0.20251	0.16527	0.00748	0.08333	-0.00637	-0.00582	0.00649	-0.01524	0.02292	-0.01524	0.06604	-0.02206	-0.01786
	29	OLE	0.29471	0.20498	0.35849	0.3387	0.42696	0.08705	-0.05085	0.06729	0.26207	0.05983	0.09348	0.01526	0.09186	0.05597	0.03199	0.19092	-0.02067	-0.02339	0.0741	0.00317	0.10494	0.00317	-0.05659	-0.00555	0.04501	0.0104
	30	ACA	0.38352	0.29192	0.44604	0.42471	0.51417	0.14464	0.01125	0.14351	0.35436	0.15067	0.20081	0.0822	0.19219	0.15114	0.01085	0.12493	-0.00917	-0.01151	0.02831	-0.00878	0.04579	-0.05791	0.02259	0.00215	-0.01647	-0.0092	-0.00748
	31	APU	0.52899	0.47123	0.61023	0.56414	0.65639	0.27914	0.17796	0.36605	0.50673	0.32622	0.3955	0.24198	0.3756	0.33395	0.09361	0.11822	0.10395	0.11218	0.06545	0.0752	0.07928	-0.00436	0.17493	0.05779	0.04441	0.06096	0.14819	0.01499
	32	AP	0.37239	0.29923	0.42795	0.40816	0.46734	0.17842	-0.00685	0.17699	0.33574	0.13671	0.17638	0.06673	0.17158	0.12971	0.02675	0.08755	-0.0544	-0.04668	-0.00846	-0.04	-0.0024	-0.07683	0.00206	0.02581	-0.00205	-0.01445	-0.01644	-0.03465	0.0094
Northeast genetic unit	33	UGT	0.59577	0.54794	0.69208	0.62592	0.73712	0.34331	0.21212	0.42084	0.55787	0.37812	0.47407	0.27722	0.4306	0.37349	0.08626	0.09635	0.05935	0.05719	-0.00353	0.01803	-0.01523	0.01803	0.24884	0.09239	0.01037	0.07795	0.14599	0.0948	0.12249	0.05241
	34	AM	0.65842	0.62242	0.76997	0.68873	0.81921	0.37741	0.34359	0.51648	0.63172	0.47764	0.58916	0.38526	0.53575	0.48503	0.14667	0.16362	0.19598	0.21727	0.10958	0.14937	0.12421	0.14937	0.36041	0.10357	0.1033	0.14748	0.24963	0.18262	0.1714	0.14061	-0.01009
	35	AMI	0.66337	0.63248	0.84004	0.70205	0.91756	0.30952	0.32872	0.51367	0.63816	0.46667	0.64232	0.36028	0.54691	0.48386	0.07407	0.09091	0.13333	0.16667	0.00454	0.07127	0	0.07127	0.32887	0.03746	0.0065	0.0741	0.19444	0.11468	0.10007	0.06622	-0.04348	-0.01217
	36	OC	0.66904	0.64106	0.84293	0.70455	0.91712	0.33341	0.31711	0.51005	0.63398	0.46235	0.64258	0.35141	0.53983	0.46905	0.07796	0.12206	0.08136	0.09424	-0.0387	0.01763	-0.08791	0.01763	0.31538	0.06176	-0.01477	0.07376	0.17519	0.09987	0.11641	0.04056	0.00986	0.14817	0.00511
	37	OCU	0.61771	0.57351	0.74667	0.6547	0.808	0.3078	0.26565	0.46154	0.59501	0.41764	0.5372	0.31852	0.48333	0.43085	0.085	0.08929	0.10354	0.14756	0.03514	0.07822	0.04403	0.07822	0.29286	0.05038	0.03316	0.083	0.18382	0.12	0.11134	0.07298	-0.03084	-0.04998	-0.05732	0.06761
	38	KAG	0.62821	0.5873	0.77075	0.6675	0.8382	0.29808	0.30769	0.48458	0.61195	0.44111	0.56997	0.35	0.51102	0.46233	0.12483	0.2	0.20213	0.23745	0.15	0.16667	0.19963	0.16667	0.325	0.04688	0.125	0.125	0.22482	0.16858	0.16841	0.13719	0.01201	-0.07623	0.05125	0.24551	-0.04079
West genetic unit	39	UWA	0.22972	0.20068	0.24828	0.23427	0.27103	0.13435	0.11715	0.18879	0.26947	0.16923	0.15722	0.16428	0.18841	0.19395	0.17835	0.2878	0.18529	0.21236	0.24609	0.21203	0.27296	0.21203	0.15539	0.10147	0.23894	0.168	0.18286	0.21596	0.28485	0.21556	0.3572	0.36951	0.30385	0.33612	0.29071	0.29574
	40	KR	0.22371	0.19814	0.2547	0.23864	0.28577	0.10922	0.14546	0.19683	0.27041	0.17648	0.16773	0.18717	0.19809	0.20855	0.24014	0.38542	0.24928	0.27659	0.33168	0.28046	0.36991	0.28046	0.17539	0.08784	0.31754	0.17606	0.21933	0.26626	0.34668	0.25454	0.44444	0.46793	0.40941	0.44309	0.39034	0.39	-0.04406
	41	KF	0.58828	0.59969	0.86564	0.64879	1	0.16582	0.625	0.60445	0.64272	0.57424	0.74737	0.58816	0.65392	0.64536	0.55224	0.86422	0.71698	0.78659	0.82898	0.75525	0.91557	0.75525	0.56627	0.07839	0.7608	0.46145	0.57734	0.60667	0.67489	0.5723	0.80885	0.84953	0.92347	0.93686	0.82141	0.83486	0.16272	-0.00862
	42	MS	0.25536	0.24354	0.25626	0.25454	0.26241	0.23756	0.21679	0.23903	0.27364	0.23015	0.21695	0.2393	0.23496	0.24031	0.28477	0.35255	0.26543	0.277	0.31655	0.28833	0.32625	0.28833	0.23284	0.26604	0.31607	0.29317	0.26214	0.2923	0.35308	0.29337	0.36591	0.38641	0.35414	0.35462	0.35196	0.36166	0.1237	0.1989	0.35922
