# Supplementary material for: Genetic diversity and population structure of the tsetse fly Glossina fuscipes fuscipes (Diptera: Glossinidae) in Northern Uganda: Implications for vector control
Source: PLoS Negl Trop Dis. 2017 Apr 28;11(4):e0005485. doi: 10.1371/journal.pntd.0005485 (PMC5425221; doi:10.1371/journal.pntd.0005485)
Supplement: S6 Table — The first two columns show the sampling site pairs, while the third and fourth columns report their mean DEST values and the Benjamini-Hochberg corrected significance p-values, respectively. Estimates were made in the R package DEMEtics [60]. (XLSX) [file pntd.0005485.s008.xlsx]

## Sheet: Sheet1
Average DEST across popualtions, estimated with the package DEMEtics in R
population1	population2	Mean.Dest	pBH
ACA	AIN	0.152779	0.00117463
ACA	AKA	0.0706886	0.00117463
ACA	AM	0.160015	0.00117463
ACA	AMI	0.149941	0.00117463
ACA	AP	0.0783846	0.00117463
ACA	APU	0.0633966	0.00117463
ACA	BLA	0.146898	0.00117463
ACA	BOL	0.0999707	0.00117463
ACA	CHU	0.0605197	0.00117463
ACA	DUK	0.106474	0.00117463
ACA	GAN	0.158964	0.00117463
ACA	GOR	0.100623	0.00117463
ACA	KAG	0.145164	0.00117463
ACA	KF	0.36871	0.00117463
ACA	KIL	0.10759	0.00117463
ACA	KO	0.0349472	0.022433
ACA	KR	0.311607	0.00117463
ACA	KT	0.232131	0.00117463
ACA	KTC	0.109969	0.00117463
ACA	LAG	0.230089	0.00117463
ACA	LEA	0.192486	0.00117463
ACA	MS	0.358586	0.00117463
ACA	MY	0.16052	0.00117463
ACA	NGO	0.159221	0.00117463
ACA	OC	0.15366	0.00117463
ACA	OCA	0.0640025	0.00117463
ACA	OCU	0.164859	0.00117463
ACA	OKS	0.0978055	0.00117463
ACA	OLE	0.0687164	0.00117463
ACA	OLO	0.160051	0.00117463
ACA	OM(AR)	0.156907	0.00117463
ACA	OMI	0.0813451	0.00117463
ACA	ORB	0.158677	0.00117463
ACA	OSG	0.155533	0.00117463
ACA	OYA	0.0789092	0.00117463
ACA	PAG	0.131097	0.00117463
ACA	PAW	0.196644	0.00117463
ACA	PD	0.0750911	0.00117463
ACA	TUM	0.0883464	0.00117463
ACA	UGT	0.135122	0.00117463
ACA	UWA	0.33342	0.00117463
AIN	AKA	0.105778	0.00117463
AIN	AM	0.205644	0.00117463
AIN	AMI	0.206129	0.00117463
AIN	AP	0.140538	0.00117463
AIN	APU	0.139005	0.00117463
AIN	BLA	0.0490567	0.00675294
AIN	BOL	0.0738754	0.00117463
AIN	CHU	0.113523	0.00117463
AIN	DUK	0.0306339	0.0325897
AIN	GAN	-0.00930043	0.8242
AIN	GOR	0.0510829	0.00117463
AIN	KAG	0.186141	0.00117463
AIN	KF	0.360277	0.00117463
AIN	KIL	0.100233	0.00117463
AIN	KO	0.0992028	0.00117463
AIN	KR	0.250607	0.00117463
AIN	KT	0.110446	0.00117463
AIN	KTC	0.0835276	0.00117463
AIN	LAG	0.1726	0.00117463
AIN	LEA	0.0592136	0.0142224
AIN	MS	0.294366	0.00117463
AIN	MY	0.0635239	0.00342573
AIN	NGO	0.0724032	0.00117463
AIN	OC	0.199805	0.00117463
AIN	OCA	0.0831418	0.00117463
AIN	OCU	0.194865	0.00117463
AIN	OKS	0.0743775	0.00117463
AIN	OLE	0.102228	0.00117463
AIN	OLO	0.0895775	0.00117463
AIN	OM(AR)	0.00701456	0.306908
AIN	OMI	0.0914503	0.00117463
AIN	ORB	0.0709857	0.00117463
AIN	OSG	0.109435	0.00117463
AIN	OYA	0.00724355	0.300186
AIN	PAG	0.0764998	0.00117463
AIN	PAW	0.125443	0.00117463
AIN	PD	0.101029	0.00229906
AIN	TUM	0.101536	0.00117463
AIN	UGT	0.185645	0.00117463
AIN	UWA	0.326186	0.00117463
AKA	AM	0.128691	0.00117463
AKA	AMI	0.107349	0.00117463
AKA	AP	0.0319344	0.0296167
AKA	APU	0.0208333	0.031577
AKA	BLA	0.115734	0.00117463
AKA	BOL	0.0725063	0.00117463
AKA	CHU	0.0101394	0.179935
AKA	DUK	0.111424	0.00117463
AKA	GAN	0.133991	0.00117463
AKA	GOR	0.0560378	0.00117463
AKA	KAG	0.115889	0.00117463
AKA	KF	0.351241	0.00117463
AKA	KIL	0.0399799	0.00675294
AKA	KO	0.0318732	0.0296167
AKA	KR	0.280988	0.00117463
AKA	KT	0.183124	0.00117463
AKA	KTC	0.0680194	0.00117463
AKA	LAG	0.159898	0.00117463
AKA	LEA	0.139537	0.00117463
AKA	MS	0.344965	0.00117463
AKA	MY	0.102613	0.00117463
AKA	NGO	0.131122	0.00117463
AKA	OC	0.0909904	0.00117463
AKA	OCA	0.0144244	0.105851
AKA	OCU	0.115565	0.00117463
AKA	OKS	0.0706756	0.00117463
AKA	OLE	0.016512	0.0529286
AKA	OLO	0.0933052	0.00117463
AKA	OM(AR)	0.123674	0.00117463
AKA	OMI	0.0539536	0.00229906
AKA	ORB	0.113712	0.00117463
AKA	OSG	0.11621	0.00117463
AKA	OYA	0.111029	0.00117463
AKA	PAG	0.115574	0.00117463
AKA	PAW	0.131999	0.00117463
AKA	PD	0.0756951	0.00117463
AKA	TUM	0.0630909	0.00117463
AKA	UGT	0.100445	0.00117463
AKA	UWA	0.34621	0.00117463
AM	AMI	0.0257781	0.00887629
AM	AP	0.134217	0.00117463
AM	APU	0.0906062	0.00117463
AM	BLA	0.149949	0.00117463
AM	BOL	0.119057	0.00117463
AM	CHU	0.0817964	0.00117463
AM	DUK	0.174675	0.00117463
AM	GAN	0.203782	0.00117463
AM	GOR	0.150693	0.00117463
AM	KAG	0.0274143	0.00783745
AM	KF	0.438177	0.00117463
AM	KIL	0.102362	0.00117463
AM	KO	0.133848	0.00117463
AM	KR	0.396079	0.00117463
AM	KT	0.232911	0.00117463
AM	KTC	0.1579	0.00117463
AM	LAG	0.282077	0.00117463
AM	LEA	0.241252	0.00117463
AM	MS	0.403027	0.00117463
AM	MY	0.18726	0.00117463
AM	NGO	0.192255	0.00117463
AM	OC	0.000303841	0.451172
AM	OCA	0.112276	0.00117463
AM	OCU	0.0236389	0.00887629
AM	OKS	0.154821	0.00117463
AM	OLE	0.10248	0.00117463
AM	OLO	0.228445	0.00117463
AM	OM(AR)	0.167085	0.00117463
AM	OMI	0.113002	0.00117463
AM	ORB	0.215242	0.00117463
AM	OSG	0.146961	0.00117463
AM	OYA	0.169237	0.00117463
AM	PAG	0.189852	0.00117463
AM	PAW	0.248117	0.00117463
AM	PD	0.110407	0.00117463
AM	TUM	0.104027	0.00117463
AM	UGT	0.0033955	0.275216
AM	UWA	0.426221	0.00117463
AMI	AP	0.149689	0.00117463
AMI	APU	0.0743167	0.00117463
AMI	BLA	0.143767	0.00117463
AMI	BOL	0.0981508	0.00117463
AMI	CHU	0.0566767	0.00117463
AMI	DUK	0.162338	0.00117463
AMI	GAN	0.205751	0.00117463
AMI	GOR	0.125169	0.00117463
AMI	KAG	0.000698438	0.424559
AMI	KF	0.425957	0.00117463
AMI	KIL	0.103084	0.00117463
AMI	KO	0.132172	0.00117463
AMI	KR	0.397064	0.00117463
AMI	KT	0.250616	0.00117463
AMI	KTC	0.135131	0.00117463
AMI	LAG	0.250875	0.00117463
AMI	LEA	0.229222	0.00117463
AMI	MS	0.379379	0.00117463
AMI	MY	0.178151	0.00117463
AMI	NGO	0.191131	0.00117463
AMI	OC	0.0193476	0.0500339
AMI	OCA	0.110549	0.00117463
AMI	OCU	0.0193427	0.0193001
AMI	OKS	0.153886	0.00117463
AMI	OLE	0.10977	0.00117463
AMI	OLO	0.207894	0.00117463
AMI	OM(AR)	0.192261	0.00117463
AMI	OMI	0.099339	0.00117463
AMI	ORB	0.199057	0.00117463
AMI	OSG	0.190276	0.00117463
AMI	OYA	0.156936	0.00117463
AMI	PAG	0.187574	0.00117463
AMI	PAW	0.247268	0.00117463
AMI	PD	0.0992319	0.00117463
AMI	TUM	0.0812767	0.00117463
AMI	UGT	0.00495315	0.239415
AMI	UWA	0.42723	0.00117463
AP	APU	0.0400045	0.0110243
AP	BLA	0.161296	0.00117463
AP	BOL	0.104388	0.00117463
AP	CHU	0.0569686	0.00229906
AP	DUK	0.160365	0.00117463
AP	GAN	0.17588	0.00117463
AP	GOR	0.0968599	0.00117463
AP	KAG	0.129214	0.00117463
AP	KF	0.390467	0.00117463
AP	KIL	0.0784202	0.00117463
AP	KO	0.058241	0.00675294
AP	KR	0.314518	0.00117463
AP	KT	0.188353	0.00117463
AP	KTC	0.123682	0.00117463
AP	LAG	0.205501	0.00117463
AP	LEA	0.192692	0.00117463
AP	MS	0.397806	0.00117463
AP	MY	0.185536	0.00117463
AP	NGO	0.161999	0.00117463
AP	OC	0.106057	0.00117463
AP	OCA	0.0354741	0.0336
AP	OCU	0.137521	0.00117463
AP	OKS	0.109044	0.00117463
AP	OLE	0.0319042	0.0193001
AP	OLO	0.151816	0.00117463
AP	OM(AR)	0.158656	0.00117463
AP	OMI	0.0713945	0.00117463
AP	ORB	0.165565	0.00117463
AP	OSG	0.135776	0.00117463
AP	OYA	0.133806	0.00117463
AP	PAG	0.143877	0.00117463
AP	PAW	0.173109	0.00117463
AP	PD	0.0907577	0.00117463
AP	TUM	0.095417	0.00117463
AP	UGT	0.113885	0.00117463
AP	UWA	0.38846	0.00117463
APU	BLA	0.117741	0.00117463
APU	BOL	0.044004	0.00229906
APU	CHU	0.00211846	0.440156
APU	DUK	0.131404	0.00117463
APU	GAN	0.158301	0.00117463
APU	GOR	0.0839247	0.00117463
APU	KAG	0.0835927	0.00117463
APU	KF	0.389842	0.00117463
APU	KIL	0.0470309	0.00117463
APU	KO	0.0281235	0.0500339
APU	KR	0.322659	0.00117463
APU	KT	0.183509	0.00117463
APU	KTC	0.0547504	0.00117463
APU	LAG	0.190167	0.00117463
APU	LEA	0.165606	0.00117463
APU	MS	0.381468	0.00117463
APU	MY	0.143147	0.00117463
APU	NGO	0.113183	0.00117463
APU	OC	0.0731299	0.00117463
APU	OCA	0.02605	0.031577
APU	OCU	0.110754	0.00117463
APU	OKS	0.0792615	0.00117463
APU	OLE	0.0250609	0.0203217
APU	OLO	0.155554	0.00117463
APU	OM(AR)	0.151736	0.00117463
APU	OMI	0.0335862	0.0142224
APU	ORB	0.150146	0.00117463
APU	OSG	0.137137	0.00117463
APU	OYA	0.105933	0.00117463
APU	PAG	0.138595	0.00117463
APU	PAW	0.171378	0.00117463
APU	PD	0.0692595	0.00117463
APU	TUM	0.0541255	0.00117463
APU	UGT	0.0679781	0.00117463
APU	UWA	0.385457	0.00117463
BLA	BOL	0.0371365	0.0356565
BLA	CHU	0.0814612	0.00117463
BLA	DUK	0.0510658	0.0162249
BLA	GAN	0.0501183	0.0182734
BLA	GOR	0.0374833	0.0142224
BLA	KAG	0.144618	0.00117463
BLA	KF	0.419943	0.00117463
BLA	KIL	0.076728	0.00229906
BLA	KO	0.134379	0.00117463
BLA	KR	0.362423	0.00117463
BLA	KT	0.133773	0.00117463
BLA	KTC	0.0795061	0.00117463
BLA	LAG	0.134066	0.00117463
BLA	LEA	0.0450976	0.0539034
BLA	MS	0.349552	0.00117463
BLA	MY	0.0275919	0.104042
BLA	NGO	0.0933865	0.00117463
BLA	OC	0.121443	0.00117463
BLA	OCA	0.102219	0.00117463
BLA	OCU	0.145881	0.00117463
BLA	OKS	0.0459642	0.0265741
BLA	OLE	0.102637	0.00117463
BLA	OLO	0.102042	0.00117463
BLA	OM(AR)	0.0485177	0.00887629
BLA	OMI	0.0622523	0.00117463
BLA	ORB	0.0662218	0.00117463
BLA	OSG	0.153943	0.00117463
BLA	OYA	0.0567594	0.01722
BLA	PAG	0.108255	0.00117463
BLA	PAW	0.162231	0.00117463
BLA	PD	0.0911605	0.00117463
BLA	TUM	0.0735759	0.00117463
BLA	UGT	0.133184	0.00117463
BLA	UWA	0.422517	0.00117463
BOL	CHU	0.0231513	0.0296167
BOL	DUK	0.0909809	0.00117463
BOL	GAN	0.106858	0.00117463
BOL	GOR	0.0380575	0.00229906
BOL	KAG	0.089289	0.00117463
BOL	KF	0.379275	0.00117463
BOL	KIL	0.0494923	0.00229906
BOL	KO	0.0569755	0.00117463
BOL	KR	0.330461	0.00117463
BOL	KT	0.110362	0.00117463
BOL	KTC	0.01481	0.157084
BOL	LAG	0.104334	0.00117463
BOL	LEA	0.113825	0.00117463
BOL	MS	0.375038	0.00117463
BOL	MY	0.0709994	0.00117463
BOL	NGO	0.0487827	0.00117463
BOL	OC	0.111146	0.00117463
BOL	OCA	0.0345592	0.00996015
BOL	OCU	0.110179	0.00117463
BOL	OKS	0.0369491	0.00783745
BOL	OLE	0.0456622	0.00117463
BOL	OLO	0.0967824	0.00117463
BOL	OM(AR)	0.0915059	0.00117463
BOL	OMI	-0.0018791	0.626856
BOL	ORB	0.104808	0.00117463
BOL	OSG	0.123399	0.00117463
BOL	OYA	0.0385765	0.0459757
BOL	PAG	0.0775564	0.00117463
BOL	PAW	0.12457	0.00117463
BOL	PD	0.0418789	0.0152389
BOL	TUM	0.0152281	0.132123
BOL	UGT	0.0929824	0.00117463
BOL	UWA	0.379024	0.00117463
CHU	DUK	0.103148	0.00117463
CHU	GAN	0.124885	0.00117463
CHU	GOR	0.0511291	0.00117463
CHU	KAG	0.0650412	0.00117463
CHU	KF	0.367663	0.00117463
CHU	KIL	0.0156862	0.104947
CHU	KO	0.0393573	0.00565703
CHU	KR	0.312724	0.00117463
CHU	KT	0.157485	0.00117463
CHU	KTC	0.0564942	0.00117463
CHU	LAG	0.170727	0.00117463
CHU	LEA	0.158117	0.00117463
CHU	MS	0.355746	0.00117463
CHU	MY	0.104802	0.00117463
CHU	NGO	0.109388	0.00117463
CHU	OC	0.0562544	0.00117463
CHU	OCA	-0.00352512	0.629131
CHU	OCU	0.0759806	0.00117463
CHU	OKS	0.065063	0.00117463
CHU	OLE	0.0230012	0.0162249
CHU	OLO	0.107607	0.00117463
CHU	OM(AR)	0.123535	0.00117463
CHU	OMI	0.0266395	0.01722
CHU	ORB	0.115689	0.00117463
CHU	OSG	0.119403	0.00117463
CHU	OYA	0.0723875	0.00229906
CHU	PAG	0.120103	0.00117463
CHU	PAW	0.141472	0.00117463
CHU	PD	0.0327011	0.0162249
CHU	TUM	0.026971	0.01722
CHU	UGT	0.0467275	0.00117463
CHU	UWA	0.369692	0.00117463
DUK	GAN	0.0386831	0.00675294
DUK	GOR	0.0657153	0.00117463
DUK	KAG	0.147788	0.00117463
DUK	KF	0.36657	0.00117463
DUK	KIL	0.0905016	0.00117463
DUK	KO	0.120639	0.00117463
DUK	KR	0.291093	0.00117463
DUK	KT	0.123958	0.00117463
DUK	KTC	0.107234	0.00117463
DUK	LAG	0.190033	0.00117463
DUK	LEA	0.106395	0.00117463
DUK	MS	0.289769	0.00117463
DUK	MY	0.0972399	0.00117463
DUK	NGO	0.1015	0.00117463
DUK	OC	0.156708	0.00117463
DUK	OCA	0.101459	0.00117463
DUK	OCU	0.159589	0.00117463
DUK	OKS	0.073519	0.00117463
DUK	OLE	0.110396	0.00117463
DUK	OLO	0.100229	0.00117463
DUK	OM(AR)	0.0379802	0.0131954
DUK	OMI	0.0894869	0.00117463
DUK	ORB	0.0425438	0.00455556
DUK	OSG	0.137711	0.00117463
DUK	OYA	0.0543104	0.00996015
DUK	PAG	0.110422	0.00117463
DUK	PAW	0.143107	0.00117463
DUK	PD	0.112118	0.00117463
DUK	TUM	0.110244	0.00117463
DUK	UGT	0.14772	0.00117463
DUK	UWA	0.326824	0.00117463
GAN	GOR	0.0733863	0.00117463
GAN	KAG	0.194551	0.00117463
GAN	KF	0.374774	0.00117463
GAN	KIL	0.12167	0.00117463
GAN	KO	0.120363	0.00117463
GAN	KR	0.290717	0.00117463
GAN	KT	0.156712	0.00117463
GAN	KTC	0.124088	0.00117463
GAN	LAG	0.218604	0.00117463
GAN	LEA	0.108398	0.00117463
GAN	MS	0.286936	0.00117463
GAN	MY	0.081491	0.00117463
GAN	NGO	0.108916	0.00117463
GAN	OC	0.188938	0.00117463
GAN	OCA	0.0990869	0.00117463
GAN	OCU	0.182579	0.00117463
GAN	OKS	0.0982603	0.00117463
GAN	OLE	0.132872	0.00117463
GAN	OLO	0.115484	0.00117463
GAN	OM(AR)	0.00697372	0.373638
GAN	OMI	0.122577	0.00117463
GAN	ORB	0.0987677	0.00117463
GAN	OSG	0.113475	0.00117463
GAN	OYA	0.022492	0.137944
GAN	PAG	0.106591	0.00117463
GAN	PAW	0.170368	0.00117463
GAN	PD	0.136771	0.00117463
GAN	TUM	0.126669	0.00117463
GAN	UGT	0.188558	0.00117463
GAN	UWA	0.346282	0.00117463
GOR	KAG	0.11947	0.00117463
GOR	KF	0.381286	0.00117463
GOR	KIL	0.0652135	0.00117463
GOR	KO	0.0678158	0.00117463
GOR	KR	0.291314	0.00117463
GOR	KT	0.136229	0.00117463
GOR	KTC	0.0605673	0.00117463
GOR	LAG	0.116047	0.00117463
GOR	LEA	0.0746702	0.00117463
GOR	MS	0.344173	0.00117463
GOR	MY	0.054158	0.00229906
GOR	NGO	0.0886411	0.00117463
GOR	OC	0.133416	0.00117463
GOR	OCA	0.0702467	0.00117463
GOR	OCU	0.121543	0.00117463
GOR	OKS	0.00563998	0.347933
GOR	OLE	0.0482786	0.00117463
GOR	OLO	0.030042	0.00887629
GOR	OM(AR)	0.0723245	0.00117463
GOR	OMI	0.0251528	0.0459757
GOR	ORB	0.0764108	0.00117463
GOR	OSG	0.0912143	0.00117463
GOR	OYA	0.00987871	0.212251
GOR	PAG	0.0333307	0.00455556
GOR	PAW	0.147432	0.00117463
GOR	PD	0.0781493	0.00117463
GOR	TUM	0.0295833	0.0162249
GOR	UGT	0.113939	0.00117463
GOR	UWA	0.359381	0.00117463
KAG	KF	0.401324	0.00117463
KAG	KIL	0.0978492	0.00117463
KAG	KO	0.129997	0.00117463
KAG	KR	0.358497	0.00117463
KAG	KT	0.219972	0.00117463
KAG	KTC	0.139261	0.00117463
KAG	LAG	0.243067	0.00117463
KAG	LEA	0.233862	0.00117463
KAG	MS	0.350055	0.00117463
KAG	MY	0.161233	0.00117463
KAG	NGO	0.185505	0.00117463
KAG	OC	0.0223724	0.031577
KAG	OCA	0.0983565	0.00117463
KAG	OCU	0.00995865	0.164039
KAG	OKS	0.150085	0.00117463
KAG	OLE	0.0964042	0.00117463
KAG	OLO	0.198376	0.00117463
KAG	OM(AR)	0.168613	0.00117463
KAG	OMI	0.0791082	0.00117463
KAG	ORB	0.192783	0.00117463
KAG	OSG	0.174336	0.00117463
KAG	OYA	0.128399	0.00117463
KAG	PAG	0.171667	0.00117463
KAG	PAW	0.239526	0.00117463
KAG	PD	0.0911226	0.00117463
KAG	TUM	0.0857476	0.00117463
KAG	UGT	0.00924432	0.126273
KAG	UWA	0.406865	0.00117463
KF	KIL	0.322107	0.00117463
KF	KO	0.320759	0.00117463
KF	KR	0.121878	0.00117463
KF	KT	0.437603	0.00117463
KF	KTC	0.385329	0.00117463
KF	LAG	0.430354	0.00117463
KF	LEA	0.436968	0.00117463
KF	MS	0.183619	0.00117463
KF	MY	0.340177	0.00117463
KF	NGO	0.404767	0.00117463
KF	OC	0.397741	0.00117463
KF	OCA	0.350106	0.00117463
KF	OCU	0.392158	0.00117463
KF	OKS	0.375457	0.00117463
KF	OLE	0.383756	0.00117463
KF	OLO	0.36981	0.00117463
KF	OM(AR)	0.36706	0.00117463
KF	OMI	0.388283	0.00117463
KF	ORB	0.423285	0.00117463
KF	OSG	0.360939	0.00117463
KF	OYA	0.338217	0.00117463
KF	PAG	0.324861	0.00117463
KF	PAW	0.392499	0.00117463
KF	PD	0.370457	0.00117463
KF	TUM	0.416925	0.00117463
KF	UGT	0.410973	0.00117463
KF	UWA	0.1538	0.00117463
KIL	KO	0.0399189	0.0265741
KIL	KR	0.294503	0.00117463
KIL	KT	0.145005	0.00117463
KIL	KTC	0.0791608	0.00117463
KIL	LAG	0.16751	0.00117463
KIL	LEA	0.131127	0.00117463
KIL	MS	0.295052	0.00117463
KIL	MY	0.08472	0.00117463
KIL	NGO	0.114135	0.00117463
KIL	OC	0.0582395	0.00117463
KIL	OCA	0.017127	0.169958
KIL	OCU	0.0874807	0.00117463
KIL	OKS	0.0725517	0.00117463
KIL	OLE	0.0303582	0.00783745
KIL	OLO	0.0889714	0.00117463
KIL	OM(AR)	0.10103	0.00117463
KIL	OMI	0.0444282	0.00783745
KIL	ORB	0.0944141	0.00117463
KIL	OSG	0.120057	0.00117463
KIL	OYA	0.104554	0.00117463
KIL	PAG	0.0888111	0.00117463
KIL	PAW	0.15988	0.00117463
KIL	PD	0.0690935	0.00229906
KIL	TUM	0.0583188	0.00117463
KIL	UGT	0.084597	0.00117463
KIL	UWA	0.350927	0.00117463
KO	KR	0.254658	0.00117463
KO	KT	0.189597	0.00117463
KO	KTC	0.0700648	0.00117463
KO	LAG	0.18854	0.00117463
KO	LEA	0.160133	0.00117463
KO	MS	0.324409	0.00117463
KO	MY	0.101101	0.00117463
KO	NGO	0.106092	0.00117463
KO	OC	0.119926	0.00117463
KO	OCA	0.0388823	0.031577
KO	OCU	0.128552	0.00117463
KO	OKS	0.0632135	0.00117463
KO	OLE	0.0301857	0.01722
KO	OLO	0.124573	0.00117463
KO	OM(AR)	0.111166	0.00117463
KO	OMI	0.051792	0.00565703
KO	ORB	0.143618	0.00117463
KO	OSG	0.104382	0.00117463
KO	OYA	0.0612308	0.0152389
KO	PAG	0.0671425	0.00117463
KO	PAW	0.171848	0.00117463
KO	PD	0.0444244	0.0450401
KO	TUM	0.0675643	0.00117463
KO	UGT	0.116844	0.00117463
KO	UWA	0.315338	0.00117463
KR	KT	0.31875	0.00117463
KR	KTC	0.314908	0.00117463
KR	LAG	0.331333	0.00117463
KR	LEA	0.326638	0.00117463
KR	MS	0.180632	0.00117463
KR	MY	0.253255	0.00117463
KR	NGO	0.315837	0.00117463
KR	OC	0.373299	0.00117463
KR	OCA	0.279803	0.00117463
KR	OCU	0.362758	0.00117463
KR	OKS	0.298394	0.00117463
KR	OLE	0.313857	0.00117463
KR	OLO	0.316069	0.00117463
KR	OM(AR)	0.270318	0.00117463
KR	OMI	0.304907	0.00117463
KR	ORB	0.342109	0.00117463
KR	OSG	0.259199	0.00117463
KR	OYA	0.254386	0.00117463
KR	PAG	0.263153	0.00117463
KR	PAW	0.311252	0.00117463
KR	PD	0.306016	0.00117463
KR	TUM	0.351216	0.00117463
KR	UGT	0.367367	0.00117463
KR	UWA	0.0374604	0.00117463
KT	KTC	0.105189	0.00117463
KT	LAG	0.184654	0.00117463
KT	LEA	0.145719	0.00117463
KT	MS	0.39975	0.00117463
KT	MY	0.166568	0.00117463
KT	NGO	0.126025	0.00117463
KT	OC	0.225359	0.00117463
KT	OCA	0.150219	0.00117463
KT	OCU	0.228793	0.00117463
KT	OKS	0.121042	0.00117463
KT	OLE	0.142761	0.00117463
KT	OLO	0.181541	0.00117463
KT	OM(AR)	0.142974	0.00117463
KT	OMI	0.108972	0.00117463
KT	ORB	0.127056	0.00117463
KT	OSG	0.169776	0.00117463
KT	OYA	0.133729	0.00117463
KT	PAG	0.175725	0.00117463
KT	PAW	0.203332	0.00117463
KT	PD	0.183655	0.00117463
KT	TUM	0.114706	0.00117463
KT	UGT	0.220412	0.00117463
KT	UWA	0.376087	0.00117463
KTC	LAG	0.0999056	0.00117463
KTC	LEA	0.115852	0.00117463
KTC	MS	0.410155	0.00117463
KTC	MY	0.100226	0.00117463
KTC	NGO	0.0627574	0.00117463
KTC	OC	0.139209	0.00117463
KTC	OCA	0.055488	0.00229906
KTC	OCU	0.156411	0.00117463
KTC	OKS	0.0442185	0.00887629
KTC	OLE	0.0765826	0.00117463
KTC	OLO	0.121528	0.00117463
KTC	OM(AR)	0.106852	0.00117463
KTC	OMI	0.0157864	0.130228
KTC	ORB	0.118039	0.00117463
KTC	OSG	0.129571	0.00117463
KTC	OYA	0.0496432	0.0131954
KTC	PAG	0.0935637	0.00117463
KTC	PAW	0.118364	0.00117463
KTC	PD	0.061946	0.00342573
KTC	TUM	0.0316598	0.0152389
KTC	UGT	0.134817	0.00117463
KTC	UWA	0.378508	0.00117463
LAG	LEA	0.159869	0.00117463
LAG	MS	0.438293	0.00117463
LAG	MY	0.159748	0.00117463
LAG	NGO	0.124928	0.00117463
LAG	OC	0.254253	0.00117463
LAG	OCA	0.145902	0.00117463
LAG	OCU	0.283282	0.00117463
LAG	OKS	0.106058	0.00117463
LAG	OLE	0.162243	0.00117463
LAG	OLO	0.166198	0.00117463
LAG	OM(AR)	0.195569	0.00117463
LAG	OMI	0.125981	0.00117463
LAG	ORB	0.17274	0.00117463
LAG	OSG	0.233408	0.00117463
LAG	OYA	0.138116	0.00117463
LAG	PAG	0.161648	0.00117463
LAG	PAW	0.0950778	0.00117463
LAG	PD	0.171839	0.00117463
LAG	TUM	0.149992	0.00117463
LAG	UGT	0.257362	0.00117463
LAG	UWA	0.374245	0.00117463
LEA	MS	0.39224	0.00117463
LEA	MY	0.0325162	0.0866162
LEA	NGO	0.0815503	0.00229906
LEA	OC	0.229064	0.00117463
LEA	OCA	0.145093	0.00117463
LEA	OCU	0.256958	0.00117463
LEA	OKS	0.0647019	0.0110243
LEA	OLE	0.135689	0.00117463
LEA	OLO	0.131256	0.00117463
LEA	OM(AR)	0.0774383	0.00565703
LEA	OMI	0.101545	0.00117463
LEA	ORB	0.0540434	0.0142224
LEA	OSG	0.121533	0.00117463
LEA	OYA	0.0618967	0.0255743
LEA	PAG	0.0891169	0.00117463
LEA	PAW	0.148505	0.00117463
LEA	PD	0.155681	0.00117463
LEA	TUM	0.11347	0.00117463
LEA	UGT	0.231924	0.00117463
LEA	UWA	0.39005	0.00117463
MS	MY	0.288701	0.00117463
MS	NGO	0.390525	0.00117463
MS	OC	0.386763	0.00117463
MS	OCA	0.334763	0.00117463
MS	OCU	0.340207	0.00117463
MS	OKS	0.365585	0.00117463
MS	OLE	0.38278	0.00117463
MS	OLO	0.341785	0.00117463
MS	OM(AR)	0.267958	0.00117463
MS	OMI	0.369384	0.00117463
MS	ORB	0.370408	0.00117463
MS	OSG	0.313846	0.00117463
MS	OYA	0.320674	0.00117463
MS	PAG	0.311882	0.00117463
MS	PAW	0.399596	0.00117463
MS	PD	0.354793	0.00117463
MS	TUM	0.39173	0.00117463
MS	UGT	0.374543	0.00117463
MS	UWA	0.169751	0.00117463
MY	NGO	0.106532	0.00117463
MY	OC	0.159035	0.00117463
MY	OCA	0.0843206	0.00117463
MY	OCU	0.156626	0.00117463
MY	OKS	0.0771367	0.00117463
MY	OLE	0.107726	0.00117463
MY	OLO	0.0978263	0.00117463
MY	OM(AR)	0.0504565	0.00565703
MY	OMI	0.0819415	0.00117463
MY	ORB	0.0604259	0.00117463
MY	OSG	0.116814	0.00117463
MY	OYA	0.0593659	0.0110243
MY	PAG	0.0858958	0.00117463
MY	PAW	0.162119	0.00117463
MY	PD	0.124343	0.00117463
MY	TUM	0.100658	0.00117463
MY	UGT	0.169832	0.00117463
MY	UWA	0.327258	0.00117463
NGO	OC	0.186352	0.00117463
NGO	OCA	0.0998877	0.00117463
NGO	OCU	0.20383	0.00117463
NGO	OKS	0.0420874	0.00229906
NGO	OLE	0.105455	0.00117463
NGO	OLO	0.131689	0.00117463
NGO	OM(AR)	0.0773023	0.00117463
NGO	OMI	0.0819114	0.00117463
NGO	ORB	0.113333	0.00117463
NGO	OSG	0.118956	0.00117463
NGO	OYA	0.0375343	0.027603
NGO	PAG	0.0868108	0.00117463
NGO	PAW	0.0467259	0.00229906
NGO	PD	0.0878504	0.00117463
NGO	TUM	0.0914882	0.00117463
NGO	UGT	0.176546	0.00117463
NGO	UWA	0.370021	0.00117463
OC	OCA	0.0900386	0.00117463
OC	OCU	0.0147014	0.0732832
OC	OKS	0.146477	0.00117463
OC	OLE	0.0842592	0.00117463
OC	OLO	0.194147	0.00117463
OC	OM(AR)	0.170724	0.00117463
OC	OMI	0.0940601	0.00117463
OC	ORB	0.188493	0.00117463
OC	OSG	0.178769	0.00117463
OC	OYA	0.155344	0.00117463
OC	PAG	0.175248	0.00117463
OC	PAW	0.211746	0.00117463
OC	PD	0.0885037	0.00117463
OC	TUM	0.0887243	0.00117463
OC	UGT	0.00379508	0.272498
OC	UWA	0.427478	0.00117463
OCA	OCU	0.119115	0.00117463
OCA	OKS	0.0824123	0.00117463
OCA	OLE	0.0189139	0.0662069
OCA	OLO	0.114322	0.00117463
OCA	OM(AR)	0.094249	0.00117463
OCA	OMI	0.0342304	0.0203217
OCA	ORB	0.101717	0.00117463
OCA	OSG	0.10225	0.00117463
OCA	OYA	0.0734207	0.00117463
OCA	PAG	0.126571	0.00117463
OCA	PAW	0.115088	0.00117463
OCA	PD	0.0576046	0.00117463
OCA	TUM	0.0442143	0.00342573
OCA	UGT	0.0899759	0.00117463
OCA	UWA	0.342524	0.00117463
OCU	OKS	0.153834	0.00117463
OCU	OLE	0.100571	0.00117463
OCU	OLO	0.195701	0.00117463
OCU	OM(AR)	0.15587	0.00117463
OCU	OMI	0.0901539	0.00117463
OCU	ORB	0.193341	0.00117463
OCU	OSG	0.170194	0.00117463
OCU	OYA	0.160451	0.00117463
OCU	PAG	0.170946	0.00117463
OCU	PAW	0.254968	0.00117463
OCU	PD	0.109875	0.00117463
OCU	TUM	0.0906801	0.00117463
OCU	UGT	0.015994	0.0152389
OCU	UWA	0.394384	0.00117463
OKS	OLE	0.0536045	0.00117463
OKS	OLO	0.0773234	0.00117463
OKS	OM(AR)	0.079618	0.00117463
OKS	OMI	0.0343413	0.024539
OKS	ORB	0.0758581	0.00117463
OKS	OSG	0.0929812	0.00117463
OKS	OYA	0.0258398	0.132989
OKS	PAG	0.0265478	0.0529286
OKS	PAW	0.0999631	0.00117463
OKS	PD	0.0912188	0.00117463
OKS	TUM	0.0451903	0.00117463
OKS	UGT	0.139822	0.00117463
OKS	UWA	0.366923	0.00117463
OLE	OLO	0.11517	0.00117463
OLE	OM(AR)	0.120509	0.00117463
OLE	OMI	0.0349109	0.00887629
OLE	ORB	0.120488	0.00117463
OLE	OSG	0.104009	0.00117463
OLE	OYA	0.0995285	0.00117463
OLE	PAG	0.0849527	0.00117463
OLE	PAW	0.147845	0.00117463
OLE	PD	0.0750718	0.00117463
OLE	TUM	0.0515716	0.00229906
OLE	UGT	0.0869101	0.00117463
OLE	UWA	0.387571	0.00117463
OLO	OM(AR)	0.117847	0.00117463
OLO	OMI	0.110876	0.00117463
OLO	ORB	0.107299	0.00117463
OLO	OSG	0.129215	0.00117463
OLO	OYA	0.0586087	0.00342573
OLO	PAG	0.054238	0.00117463
OLO	PAW	0.158519	0.00117463
OLO	PD	0.1301	0.00117463
OLO	TUM	0.122457	0.00117463
OLO	UGT	0.19184	0.00117463
OLO	UWA	0.368217	0.00117463
OM(AR)	OMI	0.106682	0.00117463
OM(AR)	ORB	0.10677	0.00117463
OM(AR)	OSG	0.0811592	0.00117463
OM(AR)	OYA	0.0316432	0.0732832
OM(AR)	PAG	0.0956181	0.00117463
OM(AR)	PAW	0.123778	0.00117463
OM(AR)	PD	0.115211	0.00117463
OM(AR)	TUM	0.136409	0.00117463
OM(AR)	UGT	0.161534	0.00117463
OM(AR)	UWA	0.313768	0.00117463
OMI	ORB	0.0993113	0.00117463
OMI	OSG	0.11348	0.00117463
OMI	OYA	0.0568871	0.00342573
OMI	PAG	0.0608305	0.00117463
OMI	PAW	0.163278	0.00117463
OMI	PD	0.0449562	0.00887629
OMI	TUM	-0.000675727	0.442656
OMI	UGT	0.0859395	0.00117463
OMI	UWA	0.37672	0.00117463
ORB	OSG	0.15069	0.00117463
ORB	OYA	0.116822	0.00117463
ORB	PAG	0.135137	0.00117463
ORB	PAW	0.161915	0.00117463
ORB	PD	0.163131	0.00117463
ORB	TUM	0.0969539	0.00117463
ORB	UGT	0.187807	0.00117463
ORB	UWA	0.394251	0.00117463
OSG	OYA	0.086248	0.00229906
OSG	PAG	0.0678543	0.00117463
OSG	PAW	0.166045	0.00117463
OSG	PD	0.124478	0.00117463
OSG	TUM	0.116367	0.00117463
OSG	UGT	0.163985	0.00117463
OSG	UWA	0.310051	0.00117463
OYA	PAG	0.0311884	0.0569505
OYA	PAW	0.0985546	0.00117463
OYA	PD	0.0562592	0.0162249
OYA	TUM	0.0582687	0.00565703
OYA	UGT	0.143289	0.00117463
OYA	UWA	0.3288	0.00117463
PAG	PAW	0.146747	0.00117463
PAG	PD	0.109225	0.00117463
PAG	TUM	0.0932737	0.00117463
PAG	UGT	0.177803	0.00117463
PAG	UWA	0.327831	0.00117463
PAW	PD	0.124761	0.00117463
PAW	TUM	0.166501	0.00117463
PAW	UGT	0.234114	0.00117463
PAW	UWA	0.356638	0.00117463
PD	TUM	0.0691279	0.00117463
PD	UGT	0.0800276	0.00117463
PD	UWA	0.362972	0.00117463
TUM	UGT	0.0796586	0.00117463
TUM	UWA	0.414734	0.00117463
UGT	UWA	0.409334	0.00117463
