# Supplementary material for: Genetic diversity and population structure of the tsetse fly Glossina fuscipes fuscipes (Diptera: Glossinidae) in Northern Uganda: Implications for vector control
Source: PLoS Negl Trop Dis. 2017 Apr 28;11(4):e0005485. doi: 10.1371/journal.pntd.0005485 (PMC5425221; doi:10.1371/journal.pntd.0005485)
Supplement: S8 Table — Estimates of effective population size (Ne) were computed for each of the 42 sampling sites across the geographic regions in northern Uganda using three methods: LD, modified temporal method of Waples [66] based on [67] and heterozygote excess method. Estimates are provided together with their 95% CI. Bottleneck tests were carried out using the two methods implemented in the program BOTTLENECK [73]. Significance of tests for population bottlenecks assumed TPM model and it is displayed as a p-value based on 1-tailed Wilcoxon's test (P<0.05). (XLSX) [file pntd.0005485.s010.xlsx]

## Sheet: Sheet1
			Ne estimates				Bottleneck analysis
	Population	N	Ne (LD method)	95% CI (LD method)	Ne (temporal method)	95% CI (temporal method)	p-value (TPM method)	Mode shift
	DUK	25	infinite	86.4-infinite	816	593-1074	0.26408	Normal L-shaped
	AIN	19	infinite	103-infinite	N/A	N/A	0.24771	Normal L-shaped
	GAN	20	179.5	56.7-infinite	N/A	N/A	0.33427	Normal L-shaped
	OM	15	infinite	80.8-infinte	N/A	N/A	0.20187	Normal L-shaped
	OSG	20	332.1	116.8-infinite	N/A	N/A	0.14893	Normal L-shaped
	BLA	10	infinite	48.5-infinte	N/A	N/A	0.53006	Normal L-shaped
	LEA	8	infinite	48.1-infinite	N/A	N/A	0.53006	Normal L-shaped
	ORB	20	1357.9	76.6-infinite	N/A	N/A	0.35286	Normal L-shaped
	MY	15	250.2	55.2-infinite	313	227-412	0.26408	Normal L-shaped
	OLO	24	124.4	51.7-infinite	N/A	N/A	0.8844	Normal L-shaped
	OYA	9	65.7	16.4-infinite	N/A	N/A	0.68391	Normal L-shaped
	PAG	20	infinte	212-infinte	N/A	N/A	0.08768	Normal L-shaped
	OKS	26	216.1	77.9-infinite	N/A	N/A	0.76813	Normal L-shaped
	GOR	25	1245.5	97-infinite	N/A	N/A	0.02884	Normal L-shaped
	NGO	25	117.1	28.8-infinite	N/A	N/A	0.12611	Normal L-shaped
	PAW	13	16.7	11.2-27.5	N/A	N/A	0.56987	Normal L-shaped
	LAG	17	899.3	97.7-infinite	N/A	N/A	0.28094	Normal L-shaped
	BOL	25	infinite	97.1-infinite	N/A	N/A	0.53006	Normal L-shaped
	TUM	20	infinite	161.8-infinite	103	73-138	0.12611	Normal L-shaped
	KTC	20	infinite	78.6-infinite	N/A	N/A	0.53006	Normal L-shaped
	KT	17	1170.6	119.3-infinite	N/A	N/A	0.70171	Normal L-shaped
	OMI	15	infinite	69.6-infinite	N/A	N/A	0.51003	Normal L-shaped
	PD	13	51	23.5-5948.1	N/A	N/A	0.31609	Normal L-shaped
	KIL	21	673.1	81.2-infinite	N/A	N/A	0.1156	Normal L-shaped
	CHU	25	368.3	97.9-infinte	N/A	N/A	0.41045	Normal L-shaped
	OCA	20	131.3	45.9-infinite	N/A	N/A	0.03696	Normal L-shaped
	AKA	26	332.1	116.8-infinite	N/A	N/A	0.33427	Normal L-shaped
	KO	15	252.9	43.3-infinite	363	258-485	0.2166	Normal L-shaped
	OLE	24	165.3	46.6-infinite	N/A	N/A	0.53006	Normal L-shaped
	ACA	25	248	79.2-infinite	N/A	N/A	0.7834	Normal L-shaped
	APU	29	infinite	125.9-infinite	N/A	N/A	0.16125	Normal L-shaped
	AP	15	infinte	43.7-infinite	691	491-924	0.58955	Normal L-shaped
	UGT	64	1685.7	234.2-infinite	N/A	N/A	0.06487	Normal L-shaped
	AM	30	197.7	68.4-infinte	N/A	N/A	0.14893	Normal L-shaped
	AMI	25	1549.1	73.3-infinite	448	306-615	0.00775	Shifted mode
	OC	20	101.6	36.4-infinite	N/A	N/A	0.0473	Normal L-shaped
	OCU	25	112.5	47.7-infinite	962	669-1309	0.1156	Normal L-shaped
	KAG	20	207.6	83.5-infinite	N/A	N/A	0.51003	Normal L-shaped
	UWA	25	550	93.5-infinte	468	359-590	0.29829	Normal L-shaped
	KR	60	62.3	52.5-75.4	N/A	N/A	0.66573	Normal L-shaped
	KF	34	16.9	13.4-21.6	N/A	N/A	0.66573	Normal L-shaped
	MS	30	68.2	37.4-235.3	N/A	N/A	0.0327	Normal L-shaped
