# Supplementary material for: Genetic diversity and population structure of the tsetse fly Glossina fuscipes fuscipes (Diptera: Glossinidae) in Northern Uganda: Implications for vector control
Source: PLoS Negl Trop Dis. 2017 Apr 28;11(4):e0005485. doi: 10.1371/journal.pntd.0005485 (PMC5425221; doi:10.1371/journal.pntd.0005485)
Supplement: S9 Table — (XLSX) [file pntd.0005485.s011.xlsx]

## Sheet: Sheet1
		Hybrid swarm vs mechanical mixing	Real vs mechanical mixing	Real vs hybrid swarm
	Test statistic S	17233*	10590	8196.5
	Prob>ISI	0.002	0.055	0.138
	Prob>S	0.999	0.028*	0.069
	Prob<S	0.0009*	0.972	0.931
