# Supplementary material for: Genetic diversity and population structure of the tsetse fly Glossina fuscipes fuscipes (Diptera: Glossinidae) in Northern Uganda: Implications for vector control
Source: PLoS Negl Trop Dis. 2017 Apr 28;11(4):e0005485. doi: 10.1371/journal.pntd.0005485 (PMC5425221; doi:10.1371/journal.pntd.0005485)
Supplement: S10 Table — General information is displayed (population, closest village, drainage basin). Total, female, and male migrants are shown as counts from each unit based on both analyses. (XLSX) [file pntd.0005485.s012.xlsx]

## Sheet: by Population
	General information					N total in study	Total migrants GeneClass				Total migrants FLOCK					N females in study	Female migrants GeneClass2				Female migrants FLOCK3					N males in study	Male migrants GeneClass2				Male migrants FLOCK3
	Population	Closest Village	District	Drainage Basin			Count from Northwest	Count from Transition	Count from Northeast	Count from West	Count from Northwest	Count from Transition	Count from Northeast	Count from West			Count from Northwest	Count from Transition	Count from Northeast	Count from West	Count from Northwest	Count from Transition	Count from Northeast	Count from West			Count from Northwest	Count from Transition	Count from Northeast	Count from West	Count from Northwest	Count from Transition	Count from Northeast	Count from West
	Northwest: Overall statistics			Albert/Achwa		311	N/A	20	2	1	N/A	23	0	0		174	N/A	10	2	1	N/A	12	0	0		137	N/A	10	0	0	N/A	11	0	0
	DUK	Duku	Arua	Albert Nile		25	N/A	0	0	1	N/A	0	0	0		13	N/A	0	0	1	N/A	0	0	0		12	N/A	0	0	0	N/A	0	0	0
	AIN	Aina	Arua	Albert Nile		19	N/A	0	0	0	N/A	0	0	0		10	N/A	0	0	0	N/A	0	0	0		9	N/A	0	0	0	N/A	0	0	0
	GAN	Gangu	Arua	Albert Nile		20	N/A	0	0	0	N/A	0	0	0		13	N/A	0	0	0	N/A	0	0	0		7	N/A	0	0	0	N/A	0	0	0
	OM	Omugo	Arua	Albert Nile		15	N/A	1	0	0	N/A	0	0	0		9	N/A	1	0	0	N/A	0	0	0		6	N/A	0	0	0	N/A	0	0	0
	OSG	Osugo	Moyo	Albert Nile		20	N/A	2	0	0	N/A	3	0	0		10	N/A	1	0	0	N/A	1	0	0		10	N/A	1	0	0	N/A	2	0	0
	BLA	Belameling	Moyo	Albert Nile		10	N/A	1	0	0	N/A	1	0	0		4	N/A	0	0	0	N/A	0	0	0		6	N/A	1	0	0	N/A	1	0	0
	LEA	Lea	Moyo	Albert Nile		8	N/A	0	0	0	N/A	0	0	0		1	N/A	0	0	0	N/A	0	0	0		7	N/A	0	0	0	N/A	0	0	0
	ORB	Orubakulemi	Moyo	Albert Nile		20	N/A	0	0	0	N/A	0	0	0		15	N/A	0	0	0	N/A	0	0	0		5	N/A	0	0	0	N/A	0	0	0
	MY	Moyo	Adjumani	Albert Nile		15	N/A	3	0	0	N/A	2	0	0		8	N/A	1	0	0	N/A	1	0	0		7	N/A	2	0	0	N/A	1	0	0
	OLO	Olobo	Adjumani	Albert Nile		24	N/A	0	1	0	N/A	0	0	0		14	N/A	0	1	0	N/A	0	0	0		10	N/A	0	0	0	N/A	0	0	0
	OYA	Oringya	Adjumani	Albert Nile		9	N/A	0	0	0	N/A	0	0	0		2	N/A	0	0	0	N/A	0	0	0		7	N/A	0	0	0	N/A	0	0	0
	PAG	Pagirinya	Adjumani	Albert Nile		20	N/A	1	0	0	N/A	1	0	0		12	N/A	1	0	0	N/A	1	0	0		8	N/A	0	0	0	N/A	0	0	0
	OKS	Okidi	Amuru	Albert Nile		26	N/A	4	1	0	N/A	6	0	0		14	N/A	2	1	0	N/A	3	0	0		12	N/A	2	0	0	N/A	3	0	0
	GOR	Gorodona	Amuru	Albert Nile		25	N/A	5	0	0	N/A	3	0	0		14	N/A	2	0	0	N/A	1	0	0		11	N/A	3	0	0	N/A	2	0	0
	NGO	Ngomoromo	Lamwo	Achwa River		25	N/A	0	0	0	N/A	0	0	0		12	N/A	0	0	0	N/A	0	0	0		13	N/A	0	0	0	N/A	0	0	0
	PAW	Pawor	Lamwo	Achwa River		13	N/A	1	0	0	N/A	1	0	0		10	N/A	0	0	0	N/A	1	0	0		3	N/A	1	0	0	N/A	0	0	0
	LAG	Lagwel	Lamwo	Achwa River		17	N/A	2	0	0	N/A	6	0	0		13	N/A	2	0	0	N/A	4	0	0		4	N/A	0	0	0	N/A	2	0	0
	Transition Zone: Overall statistics			Achwa/Okole		310	10	N/A	8	0	17	N/A	13	0		153	6	N/A	5	0	7	N/A	7	0		109	2	N/A	2	0	5	N/A	4	0
	BOL	Bola	Kitgum	Achwa River		25	2	N/A	0	0	3	N/A	0	0		12	2	N/A	0	0	3	N/A	0	0		13	0	N/A	0	0	2	N/A	0	0
	TUM	Tumangu	Kitgum	Achwa River		20	0	N/A	0	0	1	N/A	0	0		10	0	N/A	0	0	1	N/A	0	0		10	0	N/A	0	0	1	N/A	0	0
	KTC	Kitgum	Kitgum	Achwa River		20	0	N/A	0	0	0	N/A	0	0		10	0	N/A	0	0	0	N/A	0	0		10	0	N/A	0	0	0	N/A	0	0
	KT	Kitgum	Kitgum	Achwa River		17	2	N/A	0	0	8	N/A	0	0		0	0	N/A	0	0	0	N/A	0	0		0	0	N/A	0	0	0	N/A	0	0
	OMI	Omido	Pader	Achwa River		15	0	N/A	0	0	1	N/A	0	0		11	0	N/A	0	0	1	N/A	0	0		4	0	N/A	0	0	0	N/A	0	0
	PD	Pader	Pader	Achwa River		13	1	N/A	1	0	1	N/A	2	0		10	1	N/A	1	0	1	N/A	2	0		2	0	N/A	0	0	0	N/A	0	0
	KIL	Kilak	Pader	Achwa River		21	2	N/A	0	0	2	N/A	1	0		17	1	N/A	0	0	1	N/A	1	0		4	1	N/A	0	0	1	N/A	0	0
	CHU	Chua	Pader	Achwa River		25	0	N/A	1	0	0	N/A	1	0		13	0	N/A	1	0	0	N/A	1	0		12	0	N/A	0	0	0	N/A	0	0
	OCA	Ocala	Oyam	Okole River		20	1	N/A	0	0	1	N/A	0	0		10	0	N/A	0	0	0	N/A	0	0		10	1	N/A	0	0	1	N/A	0	0
	AKA	Akayo-debe	Oyam	Okole River		26	0	N/A	1	0	0	N/A	1	0		12	0	N/A	0	0	0	N/A	0	0		14	0	N/A	1	0	0	N/A	1	0
	KO	Kole	Oyam	Okole River		15	0	N/A	0	0	0	N/A	0	0		0	0	N/A	0	0	0	N/A	0	0		0	0	N/A	0	0	0	N/A	0	0
	OLE	Olepo	Kole	Okole River		24	1	N/A	2	0	0	N/A	1	0		13	1	N/A	2	0	0	N/A	1	0		11	0	N/A	0	0	0	N/A	0	0
	ACA	Acanikoma	Kole	Okole River		25	1	N/A	0	0	0	N/A	0	0		21	1	N/A	0	0	0	N/A	0	0		4	0	N/A	0	0	0	N/A	0	0
	APU	Aputu-Lwaa	Apac	Okole River		29	0	N/A	2	0	0	N/A	5	0		14	0	N/A	1	0	0	N/A	2	0		15	0	N/A	1	0	0	N/A	3	0
	AP	Apac	Apac	Okole River		15	0	N/A	1	0	0	N/A	2	0		0	0	N/A	0	0	0	N/A	0	0		0	0	N/A	0	0	0	N/A	0	0
	Northeast: Overall statistics			Kyoga		184	0	9	N/A	0	0	2	N/A	0		38	0	1	N/A	0	0	1	N/A	0		69	0	3	N/A	0	0	0	N/A	0
	UGT	Kaberamaido	Dokolo	Lake Kyoga		64	0	4	N/A	0	0	1	N/A	0		0	0	0	N/A	0	0	0	N/A	0		0	0	0	N/A	0	0	0	N/A	0
	AM	Aminakwach	Dokolo	Lake Kyoga		30	0	1	N/A	0	0	0	N/A	0		0	0	0	N/A	0	0	0	N/A	0		30	0	1	N/A	0	0	0	N/A	0
	AMI	Aminakwach	Dokolo	Lake Kyoga		25	0	0	N/A	0	0	0	N/A	0		12	0	0	N/A	0	0	0	N/A	0		13	0	0	N/A	0	0	0	N/A	0
	OC	Oculoi	Dokolo	Lake Kyoga		20	0	1	N/A	0	0	0	N/A	0		4	0	0	N/A	0	0	0	N/A	0		3	0	0	N/A	0	0	0	N/A	0
	OCU	Oculoi	Kaberamaido	Lake Kyoga		25	0	1	N/A	0	0	0	N/A	0		12	0	0	N/A	0	0	0	N/A	0		13	0	1	N/A	0	0	0	N/A	0
	KAG	Kangai	Kaberamaido	Lake Kyoga		20	0	2	N/A	0	0	1	N/A	0		10	0	1	N/A	0	0	1	N/A	0		10	0	1	N/A	0	0	0	N/A	0
	West: Overall statistics			Victoria		149	1	0	0	N/A	0	0	0	N/A		49	0	0	0	N/A	0	0	0	N/A		46	1	0	0	N/A	0	0	0	N/A
	UWA	Uganda WA	Kiryandongo	Victoria Nile		25	0	0	0	N/A	0	0	0	N/A		14	0	0	0	N/A	0	0	0	N/A		11	0	0	0	N/A	0	0	0	N/A
	KR	Karuma	Kiryandongo	Victoria Nile		60	1	0	0	N/A	0	0	0	N/A		20	0	0	0	N/A	0	0	0	N/A		20	1	0	0	N/A	0	0	0	N/A
	KF	Kafu	Kiryandongo	Victoria Nile		34	0	0	0	N/A	0	0	0	N/A		15	0	0	0	N/A	0	0	0	N/A		15	0	0	0	N/A	0	0	0	N/A
	MS	Masindi	Masindi	Victoria Nile		30	0	0	0	N/A	0	0	0	N/A		0	0	0	0	N/A	0	0	0	N/A		0	0	0	0	N/A	0	0	0	N/A
