# Supplementary material for: Genetic diversity and population structure of the tsetse fly Glossina fuscipes fuscipes (Diptera: Glossinidae) in Northern Uganda: Implications for vector control
Source: PLoS Negl Trop Dis. 2017 Apr 28;11(4):e0005485. doi: 10.1371/journal.pntd.0005485 (PMC5425221; doi:10.1371/journal.pntd.0005485)
Supplement: S11 Table — (XLSX) [file pntd.0005485.s013.xlsx]

## Sheet: Sheet1
	List of the 30 haplotypes recovered
	Haplotype	Haplogroup	Frequency	Origin
	1	B	186	Transition Zone (91), Northwest (32), Northeast (63)
	2	A	140	Northwest (107), Transition Zone (24), Northeast (3),West (6)
	3	A	41	West (41)
	4	C	19	West (19)
	5	B	13	Northeast (13)
	6	A	11	West (11)
	7	B	10	Transition Zone (10)
	8	A	10	Transtion Zone (6), Northwest (4)
	9	A	10	Northwest (10)
	10	A	6	Northwest (6)
	11	B	5	Transition Zone (5)
	12	B	4	Northwest (3), Transition Zone (1)
	13	A	3	Transition Zone (3)
	14	B	3	Transition Zone (2), Northeast (1)
	15	B	3	Northwest (3)
	16	B	2	Transition Zone (2)
	17	B	2	Northwest (2)
	18	A	1	Northwest
	19	B	1	Northwest
	20	A	1	Transition Zone
	21	A	1	Northwest
	22	A	1	Northwest
	23	B	1	Northwest
	24	B	1	Transition Zone
	25	B	1	Transition Zone
	26	B	1	Transition Zone
	27	B	1	Northwest
	28	A	1	Northwest
	29	A	1	Northwest
	30	C	1	West

## Sheet: Sheet2
original name	final name
Hap_1:	Hap_1
Hap_4:	Hap_2
Hap_25:	Hap_3
Hap_21:	Hap_4
Hap_8:	Hap_5
Hap_19:	Hap_6
Hap_2:	Hap_7
Hap_3:	Hap_8
Hap_5:	Hap_9
Hap_17:	Hap_10
Hap_9:	Hap_11
Hap_6:	Hap_12
Hap_10:	Hap_13
Hap_11:	Hap_14
Hap_24:	Hap_15
Hap_7:	Hap_16
Hap_29:	Hap_17
Hap_12:	Hap_18
Hap_13:	Hap_19
Hap_14:	Hap_20
Hap_15:	Hap_21
Hap_16:	Hap_22
Hap_18:	Hap_23
Hap_20:	Hap_24
Hap_22:	Hap_25
Hap_23:	Hap_26
Hap_26:	Hap_27
Hap_27:	Hap_28
Hap_28:	Hap_29
Hap_30:	Hap_30
